# Supplementary material for: N′-(3,5-Dibromo-2-hy­droxy­benzyl­idene)-4-nitro­benzohydrazide methanol monosolvate
Source: Acta Crystallogr Sect E Struct Rep Online. 2011 Aug 11;67(Pt 9):o2275. doi: 10.1107/S1600536811031187 (PMC3200651; doi:10.1107/S1600536811031187)
Supplement: Supplementary file 1 [file e-67-o2275-sup1.cif]

##############################################################################
###                                                                        ###
###           Electronic papers (Acta Crystallographica Section C)         ###
###                                                                        ###
##############################################################################
#                                                                            #
# This paper is published electronically. It meets the data-validation       #
# criteria for publication in Acta Crystallographica Section C.              #
# The submission has been checked by a Section C Co-editor though the text   #
# in _publ_section_comments is the responsibility of the authors.            #
#                                                                            #
# Electronic papers are listed in the printed contents pages of an issue of  #
# Acta Crystallographica Section C within two months of acceptance and are   #
# available by email and via the online contents pages for that issue.       #
#                                                                            #
# Software is freely available for graphical display of the structure(s) in  #
# this CIF.  For information consult the CIF home page http://www.iucr.org/  #
# cif/home.html                                                              #
#                                                                            #
#            Copyright International Union of Crystallography                #
#                                                                            #
##############################################################################
data_I
_audit_creation_method     SHELXL97
_chemical_name_systematic
;
<i>N</i>'-(3,5-Dibromo-2-hydroxybenzylidene)-4-nitrobenzohydrazide methanol
monosolvate
;
_chemical_name_common     ?
_chemical_formula_moiety     'C14 H9 Br2 N3 O4, C H4 O'
_chemical_formula_sum     'C15 H13 Br2 N3 O5'
_chemical_formula_iupac     'C14 H9 Br2 N3 O4, C H4 O'
_chemical_formula_weight     475.10
_chemical_melting_point     ?
_symmetry_cell_setting     monoclinic
_symmetry_space_group_name_H-M     'P 21/c'
loop_
    _symmetry_equiv_pos_as_xyz
    'x, y, z'
    '-x, y+1/2, -z+1/2'
    '-x, -y, -z'
    'x, -y-1/2, z-1/2'
_cell_length_a     7.576(2)
_cell_length_b     13.602(2)
_cell_length_c     17.230(3)
_cell_angle_alpha     90.00
_cell_angle_beta     106.816(3)
_cell_angle_gamma     90.00
_cell_volume     1699.6(6)
_cell_formula_units_Z     4
_cell_measurement_reflns_used     1293
_cell_measurement_theta_min     2.5
_cell_measurement_theta_max     24.5
_cell_measurement_temperature     298(2)
_exptl_crystal_description     block
_exptl_crystal_colour     yellow
_exptl_crystal_size_max     0.30
_exptl_crystal_size_mid     0.27
_exptl_crystal_size_min     0.27
_exptl_crystal_density_diffrn     1.857
_exptl_crystal_density_meas     ?
_exptl_crystal_density_method     'not measured'
_exptl_crystal_F_000     936
_exptl_absorpt_coefficient_mu     4.802
_exptl_absorpt_correction_type     multi-scan
_exptl_absorpt_process_details     '(SADABS; Sheldrick, 2004)'
_exptl_absorpt_correction_T_min     0.3268
_exptl_absorpt_correction_T_max     0.3572
_exptl_special_details
;
;
_diffrn_ambient_temperature     298(2)
_diffrn_radiation_type     MoK\a
_diffrn_radiation_wavelength     0.71073
_diffrn_radiation_source     'fine-focus sealed tube'
_diffrn_radiation_monochromator     graphite
_diffrn_measurement_device_type     'Bruker SMART 1K CCD area-detector'
_diffrn_measurement_method     \w
_diffrn_detector_area_resol_mean     ?
_diffrn_reflns_number     10168
_diffrn_reflns_av_R_equivalents     0.0748
_diffrn_reflns_av_sigmaI/netI     0.1157
_diffrn_reflns_theta_min     2.47
_diffrn_reflns_theta_max     26.99
_diffrn_reflns_theta_full     26.99
_diffrn_measured_fraction_theta_max     0.994
_diffrn_measured_fraction_theta_full     0.994
_diffrn_reflns_limit_h_min     -9
_diffrn_reflns_limit_h_max     9
_diffrn_reflns_limit_k_min     -15
_diffrn_reflns_limit_k_max     17
_diffrn_reflns_limit_l_min     -22
_diffrn_reflns_limit_l_max     13
_diffrn_standards_number     ?
_diffrn_standards_interval_count     ?
_diffrn_standards_interval_time     ?
_diffrn_standards_decay_%     ?
_refine_special_details
;
Refinement of <i>F</i>^2^ against ALL reflections. The weighted <i>R</i>-factor
<i>wR</i> and goodness of fit <i>S</i> are based on <i>F</i>^2^, conventional
<i>R</i>-factors <i>R</i> are based on <i>F</i>, with <i>F</i> set to zero for
negative <i>F</i>^2^. The threshold expression of <i>F</i>^2^ >
\s(<i>F</i>^2^) is used only for calculating <i>R</i>-factors(gt) <i>etc</i>.
and is not relevant to the choice of reflections for refinement.
<i>R</i>-factors based on <i>F</i>^2^ are statistically about twice as large
as those based on <i>F</i>, and <i>R</i>- factors based on ALL data will be
even larger.
;
_reflns_number_total     3685
_reflns_number_gt     2011
_reflns_threshold_expression     I>2\s(I)
_refine_ls_structure_factor_coef     Fsqd
_refine_ls_matrix_type     full
_refine_ls_R_factor_all     0.1229
_refine_ls_R_factor_gt     0.0489
_refine_ls_wR_factor_gt     0.0818
_refine_ls_wR_factor_ref     0.1034
_refine_ls_goodness_of_fit_ref     0.998
_refine_ls_restrained_S_all     0.998
_refine_ls_number_reflns     3685
_refine_ls_number_parameters     227
_refine_ls_number_restraints     0
_refine_ls_hydrogen_treatment     constr
_refine_ls_weighting_scheme     calc
_refine_ls_weighting_details
         'calc w=1/[\s^2^(Fo^2^)+(0.0000P)^2^+0.0000P] where P=(Fo^2^+2Fc^2^)/3'
_atom_sites_solution_hydrogens     geom
_atom_sites_solution_primary     direct
_atom_sites_solution_secondary     difmap
_refine_ls_shift/su_max     0.001
_refine_ls_shift/su_mean     0.000
_refine_diff_density_max     0.530
_refine_diff_density_min     -0.523
_refine_ls_extinction_method     none
_refine_ls_extinction_coef     ?
loop_
    _atom_type_symbol
    _atom_type_description
    _atom_type_scat_dispersion_real
    _atom_type_scat_dispersion_imag
    _atom_type_scat_source
    'C' 'C' 0.0033 0.0016
                         'International Tables Vol C Tables 4.2.6.8 and 6.1.1.4'
    'H' 'H' 0.0000 0.0000
                         'International Tables Vol C Tables 4.2.6.8 and 6.1.1.4'
    'Br' 'Br' -0.2901 2.4595
                         'International Tables Vol C Tables 4.2.6.8 and 6.1.1.4'
    'N' 'N' 0.0061 0.0033
                         'International Tables Vol C Tables 4.2.6.8 and 6.1.1.4'
    'O' 'O' 0.0106 0.0060
                         'International Tables Vol C Tables 4.2.6.8 and 6.1.1.4'
_computing_data_collection     'SMART (Bruker, 2001)'
_computing_cell_refinement     'SAINT (Bruker, 2001)'
_computing_data_reduction     'SAINT (Bruker, 2001)'
_computing_structure_solution     'SHELXTL (Sheldrick, 2008)'
_computing_structure_refinement     'SHELXTL (Sheldrick, 2008)'
_computing_molecular_graphics     'SHELXTL (Sheldrick, 2008)'
_computing_publication_material     'SHELXTL (Sheldrick, 2008)'
loop_
    _atom_site_type_symbol
    _atom_site_label
    _atom_site_fract_x
    _atom_site_fract_y
    _atom_site_fract_z
    _atom_site_U_iso_or_equiv
    _atom_site_adp_type
    _atom_site_calc_flag
    _atom_site_refinement_flags
    _atom_site_occupancy
    _atom_site_symmetry_multiplicity
    _atom_site_disorder_assembly
    _atom_site_disorder_group
    Br Br1 0.83099(8) 1.22176(4) 0.84550(4) 0.0533(2) Uani d . 1 1 . .
    Br Br2 0.79926(8) 0.82702(4) 0.94026(3) 0.0492(2) Uani d . 1 1 . .
    O O1 0.5709(5) 1.1483(2) 0.6907(2) 0.0470(10) Uani d . 1 1 . .
    H H1 0.5200 1.1265 0.6454 0.056 Uiso d R 1 1 . .
    O O2 0.2149(5) 1.1321(3) 0.4660(2) 0.0584(11) Uani d . 1 1 . .
    O O3 -0.3295(6) 0.8090(4) 0.1561(3) 0.0822(16) Uani d . 1 1 . .
    O O4 -0.3194(7) 0.9500(4) 0.1026(3) 0.0953(17) Uani d . 1 1 . .
    N N1 0.3873(5) 1.0128(3) 0.5892(2) 0.0384(11) Uani d . 1 1 . .
    N N2 0.2818(5) 0.9780(3) 0.5145(2) 0.0404(11) Uani d . 1 1 . .
    H H2 0.3046 0.9146 0.5048 0.048 Uiso d R 1 1 . .
    N N3 -0.2750(6) 0.8932(5) 0.1592(3) 0.0576(15) Uani d . 1 1 . .
    C C1 0.5601(6) 0.9761(3) 0.7247(3) 0.0320(12) Uani d . 1 1 . .
    C C2 0.6184(6) 1.0736(4) 0.7435(3) 0.0321(12) Uani d . 1 1 . .
    C C3 0.7351(6) 1.0935(4) 0.8209(3) 0.0355(13) Uani d . 1 1 . .
    C C4 0.7889(6) 1.0222(4) 0.8791(3) 0.0383(13) Uani d . 1 1 . .
    H H4 0.8662 1.0374 0.9303 0.046 Uiso calc R 1 1 . .
    C C5 0.7259(6) 0.9266(4) 0.8603(3) 0.0355(12) Uani d . 1 1 . .
    C C6 0.6146(6) 0.9041(3) 0.7845(3) 0.0347(12) Uani d . 1 1 . .
    H H6 0.5747 0.8397 0.7727 0.042 Uiso calc R 1 1 . .
    C C7 0.4506(7) 0.9483(4) 0.6443(3) 0.0388(13) Uani d . 1 1 . .
    H H7 0.4256 0.8821 0.6323 0.047 Uiso calc R 1 1 . .
    C C8 0.1984(7) 1.0439(4) 0.4568(3) 0.0365(13) Uani d . 1 1 . .
    C C9 0.0789(6) 0.9994(4) 0.3795(3) 0.0326(12) Uani d . 1 1 . .
    C C10 0.0309(7) 1.0598(4) 0.3111(3) 0.0397(13) Uani d . 1 1 . .
    H H10 0.0768 1.1235 0.3141 0.048 Uiso calc R 1 1 . .
    C C11 -0.0849(7) 1.0247(4) 0.2391(3) 0.0429(14) Uani d . 1 1 . .
    H H11 -0.1175 1.0645 0.1932 0.052 Uiso calc R 1 1 . .
    C C12 -0.1505(7) 0.9317(4) 0.2361(3) 0.0417(14) Uani d . 1 1 . .
    C C13 -0.1068(7) 0.8708(4) 0.3030(3) 0.0498(15) Uani d . 1 1 . .
    H H13 -0.1535 0.8072 0.2993 0.060 Uiso calc R 1 1 . .
    C C14 0.0068(7) 0.9054(4) 0.3751(3) 0.0419(14) Uani d . 1 1 . .
    H H14 0.0352 0.8656 0.4209 0.050 Uiso calc R 1 1 . .
    O O5 0.4000(5) 0.7107(3) 0.9877(2) 0.0612(11) Uani d . 1 1 . .
    H H5 0.5128 0.7097 0.9988 0.073 Uiso d R 1 1 . .
    C C15 0.3336(8) 0.8036(4) 0.9540(4) 0.0627(18) Uani d . 1 1 . .
    H H15A 0.3740 0.8154 0.9069 0.094 Uiso calc R 1 1 . .
    H H15B 0.3807 0.8542 0.9934 0.094 Uiso calc R 1 1 . .
    H H15C 0.2013 0.8039 0.9389 0.094 Uiso calc R 1 1 . .
loop_
    _atom_site_aniso_label
    _atom_site_aniso_U_11
    _atom_site_aniso_U_22
    _atom_site_aniso_U_33
    _atom_site_aniso_U_12
    _atom_site_aniso_U_13
    _atom_site_aniso_U_23
    Br1 0.0592(4) 0.0348(4) 0.0627(4) -0.0076(3) 0.0125(3) -0.0113(3)
    Br2 0.0522(4) 0.0489(4) 0.0435(4) 0.0081(3) 0.0087(3) 0.0129(3)
    O1 0.064(2) 0.031(2) 0.038(2) 0.0028(18) 0.0037(19) 0.0001(17)
    O2 0.086(3) 0.027(2) 0.050(3) 0.004(2) -0.001(2) -0.0070(19)
    O3 0.072(3) 0.088(4) 0.073(3) -0.020(3) 0.000(3) -0.039(3)
    O4 0.111(4) 0.104(4) 0.042(3) 0.017(3) -0.023(3) -0.004(3)
    N1 0.035(2) 0.043(3) 0.034(3) 0.001(2) 0.006(2) -0.008(2)
    N2 0.051(3) 0.033(3) 0.033(3) 0.004(2) 0.006(2) -0.007(2)
    N3 0.042(3) 0.086(5) 0.037(3) 0.010(3) -0.001(3) -0.022(3)
    C1 0.032(3) 0.028(3) 0.034(3) -0.001(2) 0.007(2) -0.001(2)
    C2 0.032(3) 0.034(3) 0.029(3) 0.008(2) 0.008(2) 0.005(2)
    C3 0.033(3) 0.032(3) 0.042(3) -0.002(2) 0.013(3) -0.007(2)
    C4 0.032(3) 0.044(4) 0.032(3) 0.003(2) -0.001(2) -0.010(3)
    C5 0.035(3) 0.033(3) 0.037(3) 0.003(2) 0.008(3) 0.005(2)
    C6 0.040(3) 0.026(3) 0.037(3) -0.001(2) 0.011(3) -0.002(2)
    C7 0.045(3) 0.035(3) 0.035(3) -0.001(3) 0.010(3) -0.005(3)
    C8 0.036(3) 0.039(4) 0.034(3) 0.002(3) 0.009(3) -0.003(3)
    C9 0.035(3) 0.029(3) 0.035(3) 0.007(2) 0.013(3) 0.000(2)
    C10 0.044(3) 0.035(3) 0.039(3) 0.008(3) 0.010(3) -0.002(3)
    C11 0.045(3) 0.053(4) 0.031(3) 0.015(3) 0.011(3) 0.009(3)
    C12 0.029(3) 0.057(4) 0.037(3) 0.000(3) 0.006(3) -0.012(3)
    C13 0.058(4) 0.043(4) 0.043(4) -0.006(3) 0.006(3) -0.004(3)
    C14 0.045(3) 0.037(3) 0.038(3) -0.004(3) 0.004(3) 0.003(3)
    O5 0.050(2) 0.056(3) 0.070(3) -0.007(2) 0.004(2) 0.014(2)
    C15 0.058(4) 0.048(4) 0.079(5) 0.002(3) 0.015(4) 0.007(3)
_geom_special_details
;
All e.s.d.'s (except the e.s.d. in the dihedral angle between two l.s. planes)
are estimated using the full covariance matrix. The cell e.s.d.'s are taken
into account individually in the estimation of e.s.d.'s in distances, angles
and torsion angles; correlations between e.s.d.'s in cell parameters are only
used when they are defined by crystal symmetry. An approximate (isotropic)
treatment of cell e.s.d.'s is used for estimating e.s.d.'s involving l.s.
planes.
;
loop_
    _geom_bond_atom_site_label_1
    _geom_bond_atom_site_label_2
    _geom_bond_site_symmetry_2
    _geom_bond_distance
    _geom_bond_publ_flag
    Br1 C3 . 1.890(5) ?
    Br2 C5 . 1.898(5) ?
    O1 C2 . 1.341(5) ?
    O1 H1 . 0.8200 ?
    O2 C8 . 1.212(5) ?
    O3 N3 . 1.214(6) ?
    O4 N3 . 1.213(6) ?
    N1 C7 . 1.280(6) ?
    N1 N2 . 1.389(5) ?
    N2 C8 . 1.352(6) ?
    N2 H2 . 0.9035 ?
    N3 C12 . 1.483(6) ?
    C1 C6 . 1.395(6) ?
    C1 C2 . 1.406(6) ?
    C1 C7 . 1.444(6) ?
    C2 C3 . 1.398(6) ?
    C3 C4 . 1.369(6) ?
    C4 C5 . 1.390(6) ?
    C4 H4 . 0.9300 ?
    C5 C6 . 1.368(6) ?
    C6 H6 . 0.9300 ?
    C7 H7 . 0.9300 ?
    C8 C9 . 1.505(6) ?
    C9 C14 . 1.383(6) ?
    C9 C10 . 1.396(6) ?
    C10 C11 . 1.381(7) ?
    C10 H10 . 0.9300 ?
    C11 C12 . 1.355(7) ?
    C11 H11 . 0.9300 ?
    C12 C13 . 1.379(7) ?
    C13 C14 . 1.374(7) ?
    C13 H13 . 0.9300 ?
    C14 H14 . 0.9300 ?
    O5 C15 . 1.420(6) ?
    O5 H5 . 0.8200 ?
    C15 H15A . 0.9600 ?
    C15 H15B . 0.9600 ?
    C15 H15C . 0.9600 ?
loop_
    _geom_angle_atom_site_label_1
    _geom_angle_atom_site_label_2
    _geom_angle_atom_site_label_3
    _geom_angle_site_symmetry_1
    _geom_angle_site_symmetry_3
    _geom_angle
    _geom_angle_publ_flag
    C2 O1 H1 . . 109.4 ?
    C7 N1 N2 . . 116.4(4) ?
    C8 N2 N1 . . 118.5(4) ?
    C8 N2 H2 . . 124.8 ?
    N1 N2 H2 . . 114.0 ?
    O4 N3 O3 . . 123.7(5) ?
    O4 N3 C12 . . 116.8(6) ?
    O3 N3 C12 . . 119.5(6) ?
    C6 C1 C2 . . 119.1(4) ?
    C6 C1 C7 . . 119.3(5) ?
    C2 C1 C7 . . 121.5(4) ?
    O1 C2 C3 . . 118.2(4) ?
    O1 C2 C1 . . 123.6(4) ?
    C3 C2 C1 . . 118.2(4) ?
    C4 C3 C2 . . 122.2(5) ?
    C4 C3 Br1 . . 118.4(4) ?
    C2 C3 Br1 . . 119.3(4) ?
    C3 C4 C5 . . 118.9(4) ?
    C3 C4 H4 . . 120.6 ?
    C5 C4 H4 . . 120.6 ?
    C6 C5 C4 . . 120.5(4) ?
    C6 C5 Br2 . . 120.2(4) ?
    C4 C5 Br2 . . 119.3(4) ?
    C5 C6 C1 . . 121.1(5) ?
    C5 C6 H6 . . 119.4 ?
    C1 C6 H6 . . 119.4 ?
    N1 C7 C1 . . 121.3(5) ?
    N1 C7 H7 . . 119.4 ?
    C1 C7 H7 . . 119.4 ?
    O2 C8 N2 . . 123.5(5) ?
    O2 C8 C9 . . 121.8(5) ?
    N2 C8 C9 . . 114.7(5) ?
    C14 C9 C10 . . 119.7(5) ?
    C14 C9 C8 . . 123.2(5) ?
    C10 C9 C8 . . 117.0(5) ?
    C11 C10 C9 . . 119.8(5) ?
    C11 C10 H10 . . 120.1 ?
    C9 C10 H10 . . 120.1 ?
    C12 C11 C10 . . 119.2(5) ?
    C12 C11 H11 . . 120.4 ?
    C10 C11 H11 . . 120.4 ?
    C11 C12 C13 . . 122.2(5) ?
    C11 C12 N3 . . 119.6(5) ?
    C13 C12 N3 . . 118.2(5) ?
    C14 C13 C12 . . 119.1(5) ?
    C14 C13 H13 . . 120.5 ?
    C12 C13 H13 . . 120.5 ?
    C13 C14 C9 . . 120.0(5) ?
    C13 C14 H14 . . 120.0 ?
    C9 C14 H14 . . 120.0 ?
    C15 O5 H5 . . 109.4 ?
    O5 C15 H15A . . 109.5 ?
    O5 C15 H15B . . 109.5 ?
    H15A C15 H15B . . 109.5 ?
    O5 C15 H15C . . 109.5 ?
    H15A C15 H15C . . 109.5 ?
    H15B C15 H15C . . 109.5 ?
loop_
    _geom_hbond_atom_site_label_D
    _geom_hbond_atom_site_label_H
    _geom_hbond_atom_site_label_A
    _geom_hbond_site_symmetry_A
    _geom_hbond_distance_DH
    _geom_hbond_distance_HA
    _geom_hbond_distance_DA
    _geom_hbond_angle_DHA
    O1 H1 N1 . 0.82 1.94 2.642(5) 142.6
    N2 H2 O5 4_575 0.90 1.91 2.800(5) 169.1
    O5 H5 O2 2_646 0.82 2.24 2.991(6) 152.5
    O5 H5 Br2 . 0.82 3.09 3.708(4) 134.3
data_global
_journal_date_recd_electronic     2011-07-23
_journal_date_accepted     2011-08-02
_journal_name_full     'Acta Crystallographica, Section E'
_journal_year     2011
_journal_volume     67
_journal_issue      9
_journal_page_first     eo2275
_journal_page_last     eo2275
_journal_paper_category     QO
_journal_coeditor_code     QM2019
_publ_contact_author_name     'Jing-Jun Ma'
_publ_contact_author_address
;
Hebei Key Laboratory of Bioinorganic Chemistry
College of Sciences
Agricultural University of Hebei
Baoding 071001
People's Republic of China
;
_publ_contact_author_email     majingjun71@yahoo.cn
_publ_contact_author_fax     ?
_publ_contact_author_phone     ?
_publ_section_title
;
<i>N</i>'-(3,5-Dibromo-2-hydroxybenzylidene)-4-nitrobenzohydrazide methanol
monosolvate
;
loop_
    _publ_author_name
    _publ_author_address
    'Xin Zhou'
;
Hebei Key Laboratory of Bioinorganic Chemistry
College of Sciences
Agricultural University of Hebei
Baoding 071001
People's Republic of China
;
    'Shu-Tao Gao'
;
Hebei Key Laboratory of Bioinorganic Chemistry
College of Sciences
Agricultural University of Hebei
Baoding 071001
People's Republic of China
;
    'Jing-Jun Ma'
;
Hebei Key Laboratory of Bioinorganic Chemistry
College of Sciences
Agricultural University of Hebei
Baoding 071001
People's Republic of China
;
_publ_section_abstract
;
The title compound, C~14~H~9~Br~2~N~3~O~4~.CH~4~O, was obtained as the product
of the reaction of 3,5-dibromosalicylaldehyde with 4-nitrobenzohydrazide in
methanol. The benzohydrazide molecule is nearly planar, with a maximum
deviation of 0.126(2) \%A. The mean planes of the two benzene rings make a
dihedral angle of 9.3(3)\%. Intramolecular O---H...N and O---H...Br
interactions are observed in the benzohydrazide molecule. In the crystal,
pairs of adjacent benzohydrazide molecules are linked by two methanol
molecules through intermolecular O---H...O and N---H...O hydrogen bonds,
forming a dimer.
;
_publ_section_comment
;
Benzohydrazide compounds are well known for their biological activities
(El-Sayed <i>et al.</i>, 2011; Horiuchi <i>et al.</i>, 2009).
In addition,
benzohydrazide compounds have also been used as versatile ligands in
coordination chemistry (El-Dissouky <i>et al.</i>, 2010). As a
contribution to
a structural study on hydrazone compounds, we present here the crystal
structure of the title compound.
The compound contains a benzohydrazide molecule and a methanol molecule, as
shown in Fig. 1. The bond distances and angles are within normal ranges (Allen
<i>et al.</i>, 1987) and are agree well with the corresponding bond
distances
and angles reported in closely related compounds (Suleiman
Gwaram <i>et al.</i>,
2010;
Dai & Mao, 2010; Ban, 2010). The benzohydrazide molecule is
nearly planar,
with a maximum deviation of 0.126(2) \%A. The mean planes of the two benzene
rings make a dihedral angle of 9.3(3)\%.
In the crystal structure of the title compound, the adjacent two benzohydrazide
molecules are linked by two methanol molecules through intermolecular
O---H...O and N---H...O hydrogen bonds, to form a dimer (Table 1, Fig. 2).
;
_publ_section_acknowledgements
;
This project was sponsored by the Natural Development Foundation of Hebei
Province (B2011204051), the Development Foundation of the Department of
Education of Hebei Province (2010137) and the Research Development Foundation
of the Agricultural University of Hebei.
;
_publ_section_references
;
Allen, F. H., Kennard, O., Watson, D. G., Brammer, L., Orphen, A. G. & Taylor,
R. (1987). <i>J. Chem. Soc. Perkin Trans. 2</i>, pp. S1--19.
Ban, H.-Y. (2010). <i>Acta Cryst.</i> E<b>66</b>, o3240.
Bruker (2001). <i>SMART</i> and <i>SAINT</i>. Bruker AXS Inc., Madison,
Wisconsin, USA.
Dai, C.-H. & Mao, F.-L. (2010). <i>Acta Cryst.</i> E<b>66</b>, o2942.
El-Dissouky, A., Al-Fulaij, O., Awad, M. K. & Rizk, S. (2010). <i>J. Coord.
Chem.</i> <b>63</b>, 330--345.
El-Sayed, M. A. A., Abdel-Aziz, N. I., Abdel-Aziz, A. A. M., El-Azab, A. S.,
Asiri, Y. A. & ElTahir, K. E. H. (2011). <i>Bioorg. Med. Chem.</i> <b>19</b>,
3416--3424.
Horiuchi, T., Nagata, M., KitagawaB, M., Akahane, K. & Uoto, K. (2009).
<i>Bioorg. Med. Chem.</i> <b>17</b>, 7850--7860.
Sheldrick, G. M. (2004). <i>SADABS</i>. University of G\"ottingen, Germany.
Sheldrick, G. M. (2008). <i>Acta Cryst.</i> A<b>64</b>, 112--122.
Suleiman Gwaram, N., Khaledi, H., Mohd Ali, H., Robinson, W. T. & Abdulla, M.
A. (2010). <i>Acta Cryst.</i> E<b>66</b>, o721.
Zhang, S.-P., Wei, Y. & Shao, S.-C. (2010). <i>Acta Cryst.</i> E<b>66</b>,
m1635.
;
_publ_section_related_literature
;
For the biological activity of benzohydrazide compounds, see: El-Sayed <i>et
al.</i> (2011); Horiuchi <i>et al.</i> (2009). For
coordination compounds
involving benzohydrazides, see: El-Dissouky <i>et al.</i> (2010); Zhang
<i>et
al.</i> (2010). For standard bond lengths, see: Allen <i>et al.</i>
(1987).
For similar compounds, see: Suleiman
Gwaram <i>et al.</i> (2010); Dai & Mao
(2010);
Ban (2010).
;
_publ_section_exptl_prep
;
To a methanol solution (20 ml) of 3,5-dibromosalicylaldehyde (0.1 mmol, 28.0 mg)
and 4-nitrobenzohydrazide (0.1 mmol, 18.1 mg), a few drops of acetic acid were
added. The mixture was refluxed for 1 h and then cooled to room temperature.
The white crystalline solid was collected by filtration, washed with cold
methanol and dried in air. Single crystals suitable for X-ray diffraction were
obtained by slow evaporation of a methanol solution of the product in air.
;
_publ_section_exptl_refinement
;
H2 atoms bonded to N2 was located in a difference map and refined with distance
restraint to 0.90(1) \%A. Other H atoms were positioned geometrically and
refined using a riding model, with C---H = 0.93--0.96 \%A and with
<i>U</i>~iso~(H) = 1.2<i>U</i>~eq~(C) and 1.5<i>U</i>~eq~(O and C15).
;
