# Supplementary material for: N′-(3,5-Dibromo-2-hy­droxy­benzyl­idene)-4-nitro­benzohydrazide methanol monosolvate
Source: Acta Crystallogr Sect E Struct Rep Online. 2011 Aug 11;67(Pt 9):o2275. doi: 10.1107/S1600536811031187 (PMC3200651; doi:10.1107/S1600536811031187)
Supplement: Supplementary file 2 [file e-67-o2275-Isup2.hkl]

# 
# h,k,l, Fc-squared, Fo-squared, sigma(Fo-squared) and status flag 
# 
data_I
_shelx_title ' test_0m in    P21/c' 
_shelx_refln_list_code          4 
_shelx_F_calc_maximum      319.03 
_exptl_crystal_F_000       936.00 
_reflns_d_resolution_high  0.7829 
 
loop_ 
 _symmetry_equiv_pos_as_xyz 
 'x, y, z' 
 '-x, y+1/2, -z+1/2' 
 '-x, -y, -z' 
 'x, -y-1/2, z-1/2' 
 
_cell_length_a     7.5760 
_cell_length_b    13.6020 
_cell_length_c    17.2300 
_cell_angle_alpha  90.000 
_cell_angle_beta  106.816 
_cell_angle_gamma  90.000 
 
_shelx_F_squared_multiplier     1.000 
 
loop_ 
 _refln_index_h 
 _refln_index_k 
 _refln_index_l 
 _refln_F_squared_calc 
 _refln_F_squared_meas 
 _refln_F_squared_sigma 
 _refln_observed_status 
   1   0   0     1063.91     1168.29     70.55 o 
   2   0   0    38618.11    38337.15   2147.30 o 
   3   0   0    12182.19    11640.71    664.31 o 
   4   0   0      418.00      342.19     58.13 o 
   5   0   0     9828.79     9389.84    550.47 o 
   6   0   0      697.49      606.54    163.86 o 
   7   0   0       25.90      -10.92     64.88 o 
   8   0   0      581.35      569.26    151.58 o 
   9   0   0      110.77      -38.14    142.62 o 
   1   1   0      897.61      958.78     41.58 o 
   2   1   0      299.54      341.52     20.28 o 
   3   1   0     6847.30     6508.72    234.59 o 
   4   1   0      405.98      471.10     33.07 o 
   5   1   0     1245.72     1229.34     73.88 o 
   6   1   0      745.11      787.67     67.38 o 
   7   1   0       31.95       99.39     58.90 o 
   8   1   0      571.66      617.17    113.56 o 
   9   1   0       65.32      -28.04    101.08 o 
   0   2   0      211.67      141.53     27.80 o 
   1   2   0     1374.17     1339.25     57.64 o 
   2   2   0     8242.63     8490.37    333.64 o 
   3   2   0    13111.08    13031.04    459.49 o 
   4   2   0      808.98      775.89     44.20 o 
   5   2   0     3058.76     2969.19    120.62 o 
   6   2   0     2762.52     2792.76    161.60 o 
   7   2   0       33.91      118.15     61.75 o 
   8   2   0      258.65      285.62     79.26 o 
   9   2   0        8.74      295.37    158.64 o 
   1   3   0    20219.18    21688.14    844.49 o 
   2   3   0     5214.39     5107.43    207.18 o 
   3   3   0        1.65       -6.01     14.83 o 
   4   3   0     1997.47     2144.79     98.90 o 
   5   3   0     2063.27     1875.67    135.08 o 
   6   3   0        8.56       20.32     43.63 o 
   7   3   0      321.97      289.37    101.56 o 
   8   3   0      414.98      450.08    134.54 o 
   9   3   0        0.29      229.53    114.16 o 
   0   4   0     1667.76     1643.60    103.92 o 
   1   4   0      322.48      311.18     43.08 o 
   2   4   0       24.87        7.83     20.34 o 
   3   4   0     1172.19     1235.05     55.88 o 
   4   4   0     1542.52     1460.95     68.37 o 
   5   4   0        4.50      -14.20     33.84 o 
   6   4   0      240.93      254.43     48.98 o 
   7   4   0       10.03       74.12     64.04 o 
   8   4   0      125.52      170.66     79.82 o 
   9   4   0       26.36      134.06     90.95 o 
   1   5   0    16616.71    17133.08    684.28 o 
   2   5   0    10921.47    10747.22    428.54 o 
   3   5   0     1931.80     1779.53    130.47 o 
   4   5   0     4766.81     4872.10    207.44 o 
   5   5   0      477.49      356.31     64.27 o 
   6   5   0      843.11      802.74     87.56 o 
   7   5   0      280.05      226.99     73.09 o 
   8   5   0       63.07       93.06     82.14 o 
   0   6   0     2107.42     2154.73    141.11 o 
   1   6   0      103.01       90.66     21.02 o 
   2   6   0      764.88      648.51     75.79 o 
   3   6   0     1091.80     1098.24     67.31 o 
   4   6   0       96.35      100.11     36.76 o 
   5   6   0      488.30      470.19     54.55 o 
   6   6   0      166.38      116.71     49.90 o 
   7   6   0      923.85      823.07    188.67 o 
   8   6   0      349.22      337.96     94.09 o 
   1   7   0     6237.44     6234.42    260.12 o 
   2   7   0     2211.95     2143.29    123.01 o 
   3   7   0     1630.08     1354.89    105.74 o 
   4   7   0     3824.55     3869.11    174.44 o 
   5   7   0      125.54      153.65     55.57 o 
   6   7   0     1181.85     1406.12    132.90 o 
   7   7   0      528.23      610.91     97.67 o 
   8   7   0       21.53       80.09     86.85 o 
   0   8   0     2095.60     2096.78    147.46 o 
   1   8   0       27.40       26.24     30.64 o 
   2   8   0     1082.49     1144.81    115.46 o 
   3   8   0       28.98       73.47     37.99 o 
   4   8   0      115.44      153.07     43.37 o 
   5   8   0      520.41      510.10     61.65 o 
   6   8   0      195.60      257.74     59.57 o 
   7   8   0       38.22       53.00     78.49 o 
   8   8   0        8.22       51.61     87.71 o 
   1   9   0      281.93      289.37     71.58 o 
   2   9   0       99.39      201.55     52.84 o 
   3   9   0      409.22      352.83     62.06 o 
   4   9   0       14.72       29.60     53.94 o 
   5   9   0      135.07      144.83     55.06 o 
   6   9   0       49.28        8.12     93.30 o 
   7   9   0       17.56      128.33     83.63 o 
   0  10   0      283.33      301.57     65.06 o 
   1  10   0        4.49      -64.98     43.54 o 
   2  10   0       60.27       13.40     51.82 o 
   3  10   0      415.69      417.18     71.38 o 
   4  10   0      127.59      122.55     65.49 o 
   5  10   0       76.29        5.94     66.08 o 
   6  10   0        9.43       55.14     80.25 o 
   7  10   0        5.43       62.59     90.98 o 
   1  11   0     2118.15     1956.30    135.71 o 
   2  11   0     2136.04     2008.15    235.00 o 
   3  11   0      423.08      428.99     94.27 o 
   4  11   0      146.06      101.62     68.94 o 
   5  11   0      132.42       51.90     75.50 o 
   6  11   0       43.54       77.03     85.59 o 
   7  11   0      150.97      118.62     94.83 o 
   0  12   0        6.74     -170.06    131.76 o 
   1  12   0        1.51       87.53     96.96 o 
   2  12   0      102.77       -5.68     61.16 o 
   3  12   0       65.22       -3.94     64.10 o 
   4  12   0      170.87      252.60     83.33 o 
   5  12   0      142.92       98.84     81.91 o 
   6  12   0       52.43        7.19     88.52 o 
   1  13   0     1536.22     2000.90    194.10 o 
   2  13   0      151.43      199.36    117.03 o 
   3  13   0       77.79       97.19     75.01 o 
   4  13   0     2102.62     1713.57    230.47 o 
   5  13   0      267.41      311.46     98.54 o 
   6  13   0      104.65      251.22    107.01 o 
   0  14   0      237.78       54.40    162.61 o 
   1  14   0       40.67        7.27    107.88 o 
   2  14   0       86.19      139.42    115.02 o 
   3  14   0       53.58        7.46     80.66 o 
   4  14   0      508.33      464.85    102.73 o 
   5  14   0       39.56      -86.40     86.27 o 
   1  15   0     1804.93     1937.33    207.19 o 
   2  15   0      839.52      650.88    145.18 o 
   3  15   0      112.54      -83.58    110.46 o 
   4  15   0      358.99      176.92    126.04 o 
   0  16   0      551.50      648.34    207.61 o 
   1  16   0       18.47       36.09    168.72 o 
   2  16   0       69.11       92.95    127.64 o 
   3  16   0      277.70      253.87    141.86 o 
   1  17   0      239.65      220.84    189.10 o 
  -9   1   1        3.50       59.95     99.75 o 
  -8   1   1        5.79      -54.12     77.07 o 
  -7   1   1       16.20      -77.37     51.58 o 
  -6   1   1     1476.43     1389.76     73.67 o 
  -5   1   1      655.55      727.41     54.40 o 
  -4   1   1     1108.35     1069.66    102.75 o 
  -3   1   1     1187.28     1219.63     60.60 o 
  -2   1   1     9955.79    10165.15    407.33 o 
  -1   1   1     3540.33     3823.50    178.42 o 
   1   1   1     1283.00     1365.89     57.79 o 
   2   1   1     7264.85     7211.02    256.24 o 
   3   1   1      495.05      571.94     38.12 o 
   4   1   1     1880.96     1875.62     79.72 o 
   5   1   1       86.54      104.44     34.13 o 
   6   1   1       61.79       51.27     49.18 o 
   7   1   1      140.13      193.77     63.29 o 
   8   1   1       59.09       59.93     90.91 o 
   9   1   1        8.57       65.25    110.65 o 
  -9   2   1      191.46      232.35    153.61 o 
  -8   2   1       11.72       58.78     83.66 o 
  -7   2   1      628.93      622.02     81.24 o 
  -6   2   1      693.95      670.64     58.56 o 
  -5   2   1        0.77       21.99     25.73 o 
  -4   2   1     2468.47     2425.44     97.24 o 
  -3   2   1      362.72      332.17     27.36 o 
  -2   2   1     1633.62     1701.86     66.11 o 
  -1   2   1     5269.02     5334.23    211.16 o 
   0   2   1     5513.08     5571.59    218.99 o 
   1   2   1     3976.29     3905.16    156.42 o 
   2   2   1      171.19      188.98     17.14 o 
   3   2   1      732.10      795.92     71.04 o 
   4   2   1       29.68        6.39     21.15 o 
   5   2   1      707.43      705.12     47.13 o 
   6   2   1       83.10      155.43     60.14 o 
   7   2   1      109.35      -20.77     57.85 o 
   8   2   1      151.20      188.51     76.16 o 
   9   2   1        9.31       30.34    153.73 o 
  -9   3   1       21.53       83.95     82.86 o 
  -8   3   1      154.46       86.81     71.20 o 
  -7   3   1       63.36       39.09     71.00 o 
  -6   3   1     1309.49     1261.22    112.86 o 
  -5   3   1      657.35      652.31     50.17 o 
  -4   3   1     3275.72     3310.03    128.31 o 
  -3   3   1     3240.18     3352.60    126.43 o 
  -2   3   1     3654.87     3552.30    146.66 o 
  -1   3   1    10399.88    10596.47    416.88 o 
   0   3   1    29775.84    28801.29   1002.41 o 
   1   3   1      912.84      962.63     55.04 o 
   2   3   1    18512.32    17944.60    701.02 o 
   3   3   1     2986.61     2788.15    120.26 o 
   4   3   1     3827.71     3875.95    149.09 o 
   5   3   1     3040.11     2895.24    134.85 o 
   6   3   1      102.43      137.90     55.95 o 
   7   3   1      676.25      668.94    207.14 o 
   8   3   1      491.70      369.91    204.58 o 
  -9   4   1      241.74      142.64     88.57 o 
  -8   4   1      566.79      348.08     83.83 o 
  -7   4   1      270.78      425.39     76.48 o 
  -6   4   1     2798.66     2764.55    136.71 o 
  -5   4   1       63.29      104.26     36.52 o 
  -4   4   1     5548.27     5783.01    240.28 o 
  -3   4   1     1552.75     1463.62     63.28 o 
  -2   4   1     4491.83     4506.67    185.27 o 
  -1   4   1     1711.76     1678.71     66.60 o 
   0   4   1     2193.51     2258.79     98.57 o 
   1   4   1     1393.86     1323.68     74.62 o 
   2   4   1       88.20      112.29     22.97 o 
   3   4   1       11.47        2.20     16.09 o 
   4   4   1      983.34      959.83     62.26 o 
   5   4   1      530.06      539.08     53.21 o 
   6   4   1     1284.80     1339.40    109.03 o 
   7   4   1      127.64      157.62     84.66 o 
   8   4   1       46.94      137.47     78.05 o 
  -8   5   1      153.98       58.26     77.17 o 
  -7   5   1       54.85       24.42     63.86 o 
  -6   5   1     1270.13     1296.55    123.77 o 
  -5   5   1      576.86      561.98     54.20 o 
  -4   5   1     2717.27     2669.33    123.87 o 
  -3   5   1     7439.91     6944.60    283.82 o 
  -2   5   1     1414.86     1527.07     74.58 o 
  -1   5   1    14055.63    13822.31    488.23 o 
   0   5   1     7351.31     7072.68    289.19 o 
   1   5   1      330.63      414.57     45.38 o 
   2   5   1    25450.75    25013.68    976.73 o 
   3   5   1     3052.68     3087.36    136.25 o 
   4   5   1     4782.43     4746.06    203.83 o 
   5   5   1     2976.41     2975.74    161.52 o 
   6   5   1     1312.47     1260.62    107.33 o 
   7   5   1     1136.70     1121.81    235.19 o 
   8   5   1      175.92      145.49    109.28 o 
  -8   6   1       60.98       21.73     94.30 o 
  -7   6   1      142.21      201.48     73.95 o 
  -6   6   1     1014.99     1077.04     82.00 o 
  -5   6   1     2209.67     2346.34    120.44 o 
  -4   6   1      381.46      358.44     44.76 o 
  -3   6   1     2910.75     2756.95    125.15 o 
  -2   6   1     9220.17     9345.38    375.74 o 
  -1   6   1      443.10      437.34     31.08 o 
   0   6   1      682.92      738.88     71.33 o 
   1   6   1      437.19      496.93     35.30 o 
   2   6   1      110.52      117.01     34.73 o 
   3   6   1      539.82      637.04     75.34 o 
   4   6   1     2870.81     2774.37    130.94 o 
   5   6   1       30.77       33.18     40.68 o 
   6   6   1     1038.06     1069.21     82.87 o 
   7   6   1      212.64      331.20    114.90 o 
   8   6   1       29.39       29.34     85.12 o 
  -8   7   1      197.02      180.76     90.01 o 
  -7   7   1       63.09       13.08     71.07 o 
  -6   7   1      198.69      223.44     54.40 o 
  -5   7   1     1377.51     1400.31     90.24 o 
  -4   7   1      729.73      786.73     62.75 o 
  -3   7   1      289.12      316.89     41.64 o 
  -2   7   1       60.85      -13.82     28.18 o 
  -1   7   1     3731.79     3633.60    159.34 o 
   0   7   1     4277.79     4331.09    185.34 o 
   1   7   1     1102.84     1096.75     73.34 o 
   2   7   1     5812.11     5334.80    265.76 o 
   3   7   1       70.14       27.85     46.13 o 
   4   7   1        6.06       -0.34     36.52 o 
   5   7   1      209.06      210.14     50.62 o 
   6   7   1       14.07       88.88     54.35 o 
   7   7   1       39.80       47.28     76.00 o 
   8   7   1      151.28      233.43     92.62 o 
  -8   8   1      111.80      178.25     91.61 o 
  -7   8   1      149.32      196.96     67.32 o 
  -6   8   1      385.70      385.13     65.37 o 
  -5   8   1     1226.12     1391.85    155.88 o 
  -4   8   1     1150.23     1140.99     77.93 o 
  -3   8   1      997.89     1130.57    131.47 o 
  -2   8   1     8295.78     8065.62    331.38 o 
  -1   8   1      168.43      146.09     30.37 o 
   0   8   1     7928.92     8119.98    336.87 o 
   1   8   1    12111.86    11765.63    475.75 o 
   2   8   1      236.85      304.99     50.89 o 
   3   8   1     6064.43     5645.50    284.70 o 
   4   8   1     1532.16     2053.22    135.54 o 
   5   8   1        0.39      -37.79     44.41 o 
   6   8   1      682.73      673.93    102.06 o 
   7   8   1      786.93      651.26    103.89 o 
   8   8   1       34.09       83.00     93.30 o 
  -8   9   1       73.53       69.90     94.58 o 
  -7   9   1      775.58      636.78     84.19 o 
  -6   9   1        3.64      -62.45     53.54 o 
  -5   9   1     1532.87     1577.17    103.65 o 
  -4   9   1     1005.42      950.69     75.67 o 
  -3   9   1        7.79        8.43     39.94 o 
  -2   9   1     2763.58     2604.47    151.62 o 
  -1   9   1     1086.73      930.81     81.20 o 
   0   9   1     1046.82     1159.54     94.23 o 
   1   9   1      646.80      674.35    101.82 o 
   2   9   1      240.95      279.69     65.89 o 
   3   9   1      205.03      194.86     57.18 o 
   4   9   1       94.61       87.90     58.45 o 
   5   9   1       52.35        4.05     62.72 o 
   6   9   1      244.90      251.52     78.86 o 
   7   9   1       16.62      189.12     89.86 o 
  -7  10   1      249.66      226.77    159.51 o 
  -6  10   1       32.97        2.72     60.45 o 
  -5  10   1     1206.71     1376.05    100.20 o 
  -4  10   1     3111.55     2582.30    193.32 o 
  -3  10   1      386.04      469.16     73.67 o 
  -2  10   1     9659.92     9323.59    454.12 o 
  -1  10   1     2477.97     2390.77    147.95 o 
   0  10   1     3813.61     3590.23    164.84 o 
   1  10   1    13021.48    12514.39    595.95 o 
   2  10   1      228.48      373.27     64.70 o 
   3  10   1     5173.24     5204.70    273.38 o 
   4  10   1     3305.41     3364.95    373.41 o 
   5  10   1       60.63      125.10     72.02 o 
   6  10   1     1720.30     1998.97    193.10 o 
   7  10   1      163.18      216.71     95.89 o 
  -7  11   1      615.35      765.15    120.24 o 
  -6  11   1       61.55       47.74     83.07 o 
  -5  11   1     1132.77     1271.55    233.44 o 
  -4  11   1     1819.18     1472.30    164.34 o 
  -3  11   1       52.54        0.70     57.98 o 
  -2  11   1     2199.74     1982.40    147.85 o 
  -1  11   1      712.20      834.49     93.34 o 
   0  11   1      596.72      768.68    120.28 o 
   1  11   1       19.48       52.32     55.59 o 
   2  11   1        9.98       11.90     63.10 o 
   3  11   1       37.57       52.67     62.47 o 
   4  11   1        1.78       24.88     67.11 o 
   5  11   1       31.48       91.22     76.98 o 
   6  11   1      102.95      218.52     93.46 o 
   7  11   1        0.87      -48.04     87.86 o 
  -6  12   1        0.44       67.25     92.28 o 
  -5  12   1      364.00      317.13     88.47 o 
  -4  12   1       45.76       34.66     73.55 o 
  -3  12   1      310.05      400.95     82.32 o 
  -2  12   1     1735.01     1861.65    144.84 o 
  -1  12   1      757.22      949.31    178.61 o 
   0  12   1     1771.93     1961.86    186.83 o 
   1  12   1     1351.58     1413.70    117.24 o 
   2  12   1      277.54       88.20     64.90 o 
   3  12   1     2830.68     2931.46    187.27 o 
   4  12   1     1339.61     1320.08    124.44 o 
   5  12   1      139.23      312.59     90.43 o 
   6  12   1      247.30      196.39     96.70 o 
  -6  13   1      104.40      282.49    105.40 o 
  -5  13   1        9.65      -76.03     82.43 o 
  -4  13   1       95.88      172.30     84.90 o 
  -3  13   1      314.60      144.32     78.53 o 
  -2  13   1        3.69      -16.55     68.68 o 
  -1  13   1     1675.77     1757.23    184.61 o 
   0  13   1      196.34       -7.72    106.58 o 
   1  13   1      462.17      201.09    166.14 o 
   2  13   1      548.74      527.47     88.91 o 
   3  13   1      642.66      794.06     99.63 o 
   4  13   1       66.60     -109.65     73.10 o 
   5  13   1      183.25      294.53     95.62 o 
   6  13   1       48.36      114.75     96.44 o 
  -5  14   1      133.99      196.92    140.73 o 
  -4  14   1       87.72       41.08     84.43 o 
  -3  14   1      231.17      234.11     89.08 o 
  -2  14   1       21.29     -114.41    104.55 o 
  -1  14   1      213.20       96.54    160.12 o 
   0  14   1      321.88      306.34    145.67 o 
   1  14   1        3.46     -151.51    101.00 o 
   2  14   1      121.21       62.93    111.00 o 
   3  14   1        2.65      -79.34     79.53 o 
   4  14   1       16.72      -13.88     91.89 o 
   5  14   1       90.24      127.32     96.43 o 
  -4  15   1      307.63      251.74    102.47 o 
  -3  15   1      655.95      618.61    143.12 o 
  -2  15   1       39.84      -62.76    114.90 o 
  -1  15   1      811.63      535.38    145.06 o 
   0  15   1      805.84      680.95    146.04 o 
   1  15   1       85.23      -91.61    115.32 o 
   2  15   1      546.92      290.76    201.06 o 
   3  15   1      238.85      256.62    119.37 o 
   4  15   1      275.28      264.84    101.94 o 
  -3  16   1       20.75     -183.87    122.58 o 
  -2  16   1        5.77      -13.24    137.72 o 
  -1  16   1      226.58      187.13    137.16 o 
   0  16   1       24.54     -117.12    204.38 o 
   1  16   1       71.56     -164.19    118.86 o 
   2  16   1       85.40       48.06    127.88 o 
   3  16   1        8.58       67.82    131.34 o 
  -1  17   1        8.80     -175.44    135.90 o 
   0  17   1      132.91      191.77    144.53 o 
   1  17   1        1.74      -81.82    223.46 o 
  -9   0   2        5.74       32.00    139.38 o 
  -8   0   2       30.98       38.01    114.42 o 
  -7   0   2      151.27      124.25     64.63 o 
  -6   0   2     1114.71     1224.83    181.35 o 
  -5   0   2       22.67        8.07     40.17 o 
  -4   0   2     8067.72     7520.87    438.17 o 
  -3   0   2     4826.80     4871.51    286.00 o 
  -2   0   2      392.12      324.90     49.36 o 
  -1   0   2    18598.22    18882.48   1487.56 o 
   0   0   2      126.91      165.81     22.87 o 
   1   0   2    22423.72    21789.87   1222.92 o 
   2   0   2    58438.26    53714.05   2382.34 o 
   3   0   2     1345.61     1382.65    169.38 o 
   4   0   2    28447.20    27727.11   1239.13 o 
   5   0   2     4840.68     4378.55    276.16 o 
   6   0   2      464.54      469.98     78.52 o 
   7   0   2     2027.34     2227.78    265.55 o 
   8   0   2      223.32      254.91    134.79 o 
  -9   1   2      503.66      359.96    155.15 o 
  -8   1   2       91.98       74.64     65.55 o 
  -7   1   2     1860.09     1888.62    269.03 o 
  -6   1   2     3484.48     3553.72    164.06 o 
  -5   1   2      290.60      371.44     43.00 o 
  -4   1   2    13095.59    12900.54    522.03 o 
  -3   1   2     9385.04     9746.51    393.74 o 
  -2   1   2     3260.23     3334.59    159.37 o 
  -1   1   2    12397.05    12912.61    591.33 o 
   0   1   2     2370.88     2528.86    118.72 o 
   1   1   2     2833.09     2851.70    118.56 o 
   2   1   2    17589.49    17305.99    605.86 o 
   3   1   2      814.35      830.81     41.89 o 
   4   1   2     2127.73     2176.14     90.23 o 
   5   1   2      174.88      225.15     39.79 o 
   6   1   2        0.12       -9.31     39.37 o 
   7   1   2        4.82       33.82     60.95 o 
   8   1   2       19.37      200.95     96.78 o 
  -9   2   2        4.63      108.05     94.81 o 
  -8   2   2       26.00       54.07    133.71 o 
  -7   2   2      379.25      353.66     83.18 o 
  -6   2   2        4.40      -28.94     29.90 o 
  -5   2   2      161.12      177.27     29.65 o 
  -4   2   2     3776.55     3717.82    141.56 o 
  -3   2   2      232.00      201.71     23.40 o 
  -2   2   2    37652.82    38057.97   1475.48 o 
  -1   2   2     6449.85     6496.07    229.60 o 
   0   2   2     4887.16     4962.99    175.73 o 
   1   2   2    12238.06    11946.33    549.59 o 
   2   2   2    13850.44    13942.20    489.73 o 
   3   2   2      252.19      260.84     25.10 o 
   4   2   2     3236.18     3038.59    119.44 o 
   5   2   2     2290.52     2135.07    135.90 o 
   6   2   2      889.13      903.49     88.31 o 
   7   2   2     1296.29     1497.12    149.35 o 
   8   2   2       29.58       97.68     86.88 o 
  -9   3   2       58.09       86.12     79.78 o 
  -8   3   2       33.55      -24.51     73.31 o 
  -7   3   2      533.69      581.30    123.14 o 
  -6   3   2      614.52      812.32     76.28 o 
  -5   3   2       95.93      117.43     28.21 o 
  -4   3   2     2659.83     2770.08    108.77 o 
  -3   3   2     3092.68     3100.56    117.11 o 
  -2   3   2     4048.72     4268.50    154.96 o 
  -1   3   2     5163.49     5037.52    180.43 o 
   0   3   2     1785.67     1920.38     81.39 o 
   1   3   2     1747.48     1747.04     91.40 o 
   2   3   2     3383.06     3522.76    146.03 o 
   3   3   2     1523.56     1598.73     68.21 o 
   4   3   2      546.27      493.55     37.37 o 
   5   3   2      826.85      808.65     61.19 o 
   6   3   2     1201.11     1266.58    132.13 o 
   7   3   2        0.27      -10.27     63.03 o 
   8   3   2       80.85       69.52    186.41 o 
  -9   4   2        2.93      -26.25     79.64 o 
  -8   4   2      724.25      830.86    102.55 o 
  -7   4   2      402.13      496.12     63.53 o 
  -6   4   2      283.78      301.80     52.65 o 
  -5   4   2     1835.31     1591.63     88.36 o 
  -4   4   2     3321.85     3472.88    134.39 o 
  -3   4   2     3329.08     3415.97    130.34 o 
  -2   4   2     1944.07     1914.43     76.12 o 
  -1   4   2       12.98       35.97     13.53 o 
   0   4   2       24.93       12.33     21.61 o 
   1   4   2    12478.93    12673.94    508.28 o 
   2   4   2       18.65      -11.95     22.94 o 
   3   4   2     3585.66     3648.73    139.04 o 
   4   4   2     1134.22     1113.71     78.39 o 
   5   4   2        1.91       -6.21     44.23 o 
   6   4   2      420.20      459.24     90.79 o 
   7   4   2       16.87       39.42     85.12 o 
   8   4   2        3.45      -28.82     75.30 o 
  -9   5   2       14.30      117.05    111.26 o 
  -8   5   2      372.41      411.60     88.88 o 
  -7   5   2      168.11      150.84     54.54 o 
  -6   5   2      255.27      309.51     52.38 o 
  -5   5   2      774.85     1001.86     82.43 o 
  -4   5   2      936.40      983.72     64.07 o 
  -3   5   2     3551.56     3433.85    131.13 o 
  -2   5   2     2370.37     2325.12     92.28 o 
  -1   5   2       97.23      118.23     19.39 o 
   0   5   2    24430.43    24137.87    961.31 o 
   1   5   2     4892.26     5121.66    212.86 o 
   2   5   2     1705.91     1550.41    122.11 o 
   3   5   2    10765.18    10826.48    433.50 o 
   4   5   2     1076.33     1008.29    105.31 o 
   5   5   2     2999.25     2776.09    299.84 o 
   6   5   2     1030.74     1226.74    122.16 o 
   7   5   2        9.65       69.93     73.74 o 
   8   5   2      307.67      299.27     95.83 o 
  -8   6   2      142.05      242.39     84.56 o 
  -7   6   2      109.90       80.68     56.97 o 
  -6   6   2     1752.16     2042.18    116.59 o 
  -5   6   2     2162.38     2302.31    117.05 o 
  -4   6   2       90.29       87.15     34.28 o 
  -3   6   2     4095.14     4147.01    178.70 o 
  -2   6   2     4923.17     5135.26    190.13 o 
  -1   6   2      959.57      912.62     52.91 o 
   0   6   2    13881.64    14341.90    576.95 o 
   1   6   2      486.79      534.58     43.33 o 
   2   6   2     7297.38     7542.21    363.84 o 
   3   6   2       78.47      134.69     55.03 o 
   4   6   2      474.86      383.47     47.09 o 
   5   6   2     1067.85     1149.71     80.61 o 
   6   6   2      117.26      108.42     66.75 o 
   7   6   2      122.12       57.46    108.72 o 
   8   6   2       27.25       20.42    137.42 o 
  -8   7   2        3.78      -85.03     74.06 o 
  -7   7   2      123.17      169.77     61.52 o 
  -6   7   2      464.89      575.54     75.65 o 
  -5   7   2      788.43      795.89    153.54 o 
  -4   7   2     1031.49     1003.02     69.46 o 
  -3   7   2     1677.95     1642.19    191.96 o 
  -2   7   2     8506.26     8562.13    309.01 o 
  -1   7   2      194.57      237.80     28.24 o 
   0   7   2     2311.52     2129.98    101.63 o 
   1   7   2     2572.83     2509.66    114.97 o 
   2   7   2      834.13      796.82     71.48 o 
   3   7   2     3385.15     3231.87    175.15 o 
   4   7   2      359.07      415.80     64.86 o 
   5   7   2      710.76      717.59    143.65 o 
   6   7   2      679.47      808.71    138.76 o 
   7   7   2       83.00      101.53     79.67 o 
   8   7   2      263.89      459.77    107.30 o 
  -8   8   2      233.09      526.15    131.22 o 
  -7   8   2      120.71       56.53     61.01 o 
  -6   8   2        3.74        4.25     51.21 o 
  -5   8   2     1199.27     1363.29    124.45 o 
  -4   8   2      151.83       88.91     48.49 o 
  -3   8   2     2015.64     2046.66    107.25 o 
  -2   8   2        7.44       10.82     57.77 o 
  -1   8   2      401.49      416.47     53.77 o 
   0   8   2      894.16      873.38     58.66 o 
   1   8   2      120.14      156.74     44.18 o 
   2   8   2     1953.54     1773.71    215.26 o 
   3   8   2      101.92      108.51     48.50 o 
   4   8   2      503.06      453.13     71.03 o 
   5   8   2       47.01      -26.60     56.61 o 
   6   8   2        0.93      -67.19     66.28 o 
   7   8   2       83.64      224.95     87.12 o 
  -8   9   2        4.93      135.42    116.84 o 
  -7   9   2       31.97      118.83     74.79 o 
  -6   9   2       41.92      180.35     60.84 o 
  -5   9   2       94.67      137.84     53.31 o 
  -4   9   2      394.00      358.27     55.48 o 
  -3   9   2       32.39       50.98     41.02 o 
  -2   9   2      785.21      772.01     62.20 o 
  -1   9   2      197.44      172.69     45.73 o 
   0   9   2      493.73      536.07     49.77 o 
   1   9   2        5.87      -38.94     38.79 o 
   2   9   2      327.90      387.50     59.88 o 
   3   9   2      470.37      517.88     70.52 o 
   4   9   2      394.14      431.58    114.32 o 
   5   9   2      580.24      484.19     83.84 o 
   6   9   2        2.93       36.96     72.80 o 
   7   9   2       88.00      163.05    141.19 o 
  -7  10   2        1.09       15.05     68.50 o 
  -6  10   2        4.02       22.88     59.78 o 
  -5  10   2       66.64       99.31     56.53 o 
  -4  10   2      173.98      116.09     52.64 o 
  -3  10   2      104.28       99.15     47.94 o 
  -2  10   2      520.41      489.96     70.48 o 
  -1  10   2        0.86      -14.99     48.69 o 
   0  10   2        4.65       47.36     57.77 o 
   1  10   2      532.37      465.86     66.39 o 
   2  10   2      396.09      501.92     72.36 o 
   3  10   2      123.10      192.66     62.26 o 
   4  10   2       79.82       -9.36     59.98 o 
   5  10   2       17.40      -45.53     78.93 o 
   6  10   2       53.88      136.86     82.54 o 
   7  10   2       32.68      -25.62    113.00 o 
  -7  11   2        7.94        7.58    131.34 o 
  -6  11   2        3.29      153.23     70.49 o 
  -5  11   2       23.22      111.85     60.90 o 
  -4  11   2      268.30      328.72     78.44 o 
  -3  11   2      834.85      807.29     91.88 o 
  -2  11   2      179.57      138.02     65.50 o 
  -1  11   2      214.39      288.14     67.14 o 
   0  11   2     1578.77     1881.46    339.85 o 
   1  11   2     1339.68     1231.76    103.32 o 
   2  11   2     2403.73     2513.17    250.64 o 
   3  11   2      977.83     1154.91    131.22 o 
   4  11   2      174.08      114.06     71.71 o 
   5  11   2      105.71       87.90     76.76 o 
   6  11   2      129.48      -23.72     98.20 o 
  -6  12   2      389.89      449.40    106.65 o 
  -5  12   2      223.25      269.19     87.34 o 
  -4  12   2        0.58      -49.64     68.81 o 
  -3  12   2     2119.20     2217.11    208.51 o 
  -2  12   2      632.16      518.39     83.70 o 
  -1  12   2      922.69     1071.73    142.61 o 
   0  12   2      185.14      296.48    106.96 o 
   1  12   2       68.50      -28.67     58.86 o 
   2  12   2       43.09       99.00     63.19 o 
   3  12   2        8.08      -26.43     63.86 o 
   4  12   2       28.99     -103.48     68.99 o 
   5  12   2       14.16       11.75    104.26 o 
   6  12   2       20.48       83.39     89.72 o 
  -6  13   2       52.54       95.48    117.57 o 
  -5  13   2      500.38      492.55    101.87 o 
  -4  13   2       31.22      -47.15     78.34 o 
  -3  13   2      485.18      378.24     87.24 o 
  -2  13   2      809.30      906.81    141.69 o 
  -1  13   2      180.75       -0.29    108.10 o 
   0  13   2     2468.39     2757.65    233.61 o 
   1  13   2      869.72     1111.40    147.51 o 
   2  13   2        8.00       22.18     68.77 o 
   3  13   2     1133.47     1241.98    122.43 o 
   4  13   2       53.55      102.63     83.24 o 
   5  13   2      500.53      764.50    115.64 o 
  -5  14   2      682.16      453.07    106.63 o 
  -4  14   2        9.44       53.34     89.06 o 
  -3  14   2      447.70      479.77    100.31 o 
  -2  14   2      672.25      551.07    182.66 o 
  -1  14   2       24.98       33.06    118.73 o 
   0  14   2      668.04      481.47    134.43 o 
   1  14   2      267.71      144.27    196.58 o 
   2  14   2       39.44       27.10    104.09 o 
   3  14   2      223.44      357.02     92.07 o 
   4  14   2        3.76       13.97    128.02 o 
   5  14   2       16.89       55.89     96.05 o 
  -4  15   2        2.13       43.69     91.33 o 
  -3  15   2      375.80      453.12    135.37 o 
  -2  15   2      368.62      435.53    168.31 o 
  -1  15   2      259.63       76.01    129.24 o 
   0  15   2      505.76      693.60    148.85 o 
   1  15   2      430.05      438.99    164.90 o 
   2  15   2      758.03      885.44    260.91 o 
   3  15   2     1269.46     1543.08    483.18 o 
   4  15   2       49.50      -32.51    109.24 o 
  -3  16   2       48.03     -182.67    121.78 o 
  -2  16   2      640.18      696.63    153.47 o 
  -1  16   2      506.34      534.49    153.77 o 
   0  16   2      151.50      -82.25    228.86 o 
   1  16   2      344.95      284.85    136.59 o 
   2  16   2      199.51      126.06    130.01 o 
   3  16   2       27.61       -6.81    126.67 o 
  -1  17   2      268.04      193.21    149.97 o 
   0  17   2      392.15      624.81    163.83 o 
   1  17   2       26.04     -182.53    125.52 o 
  -9   1   3        1.39       58.07    141.30 o 
  -8   1   3      344.95      360.00    118.44 o 
  -7   1   3       20.64       59.55     44.60 o 
  -6   1   3      228.16      299.78     44.61 o 
  -5   1   3      223.32      210.59     35.01 o 
  -4   1   3     1508.88     1565.90     77.55 o 
  -3   1   3     3862.43     4326.07    180.47 o 
  -2   1   3   101780.66    97586.94   3851.54 o 
  -1   1   3     4046.80     3986.34    186.62 o 
   0   1   3     2312.17     2330.09     96.10 o 
   1   1   3      912.38      934.08     46.23 o 
   2   1   3     1274.28     1243.10     62.10 o 
   3   1   3     1216.92     1184.88     55.52 o 
   4   1   3      334.85      343.78     31.96 o 
   5   1   3      171.62      214.88     58.41 o 
   6   1   3      177.76      213.30     49.08 o 
   7   1   3      263.45      333.54     74.39 o 
   8   1   3       21.64      -96.41     89.26 o 
  -9   2   3       37.75        0.92     92.75 o 
  -8   2   3      146.29       71.74     78.79 o 
  -7   2   3      676.89      678.90     89.78 o 
  -6   2   3      124.86      156.32     38.81 o 
  -5   2   3     2745.42     2624.81    141.81 o 
  -4   2   3     1821.57     1934.01    105.85 o 
  -3   2   3     4970.06     5340.95    220.09 o 
  -2   2   3    40909.27    42133.70   1928.18 o 
  -1   2   3       16.90       38.19     20.40 o 
   0   2   3    10011.39    10345.87    362.33 o 
   1   2   3      707.15      717.41     38.98 o 
   2   2   3      127.55      132.29     21.58 o 
   3   2   3     5775.34     5919.25    216.92 o 
   4   2   3      233.56      198.75     29.45 o 
   5   2   3      317.35      389.09     52.18 o 
   6   2   3      301.55      180.84     59.26 o 
   7   2   3       58.58      131.43     81.75 o 
   8   2   3       73.46       32.58     92.87 o 
  -9   3   3        6.35       35.85     90.91 o 
  -8   3   3       18.46      -14.99     60.55 o 
  -7   3   3        0.57       58.64     46.38 o 
  -6   3   3      445.00      588.90     56.04 o 
  -5   3   3        7.99      -27.74     30.81 o 
  -4   3   3     2127.74     2223.04     90.12 o 
  -3   3   3     2016.30     2014.88     80.40 o 
  -2   3   3       22.41       45.10     13.75 o 
  -1   3   3    10013.31    10258.57    361.73 o 
   0   3   3      109.29      137.52     14.99 o 
   1   3   3     8751.44     8978.65    360.78 o 
   2   3   3     2007.26     2010.56    105.63 o 
   3   3   3     1336.00     1183.53     97.72 o 
   4   3   3     7926.39     7558.34    276.43 o 
   5   3   3       80.05       55.97     48.31 o 
   6   3   3     1245.67     1452.78    141.74 o 
   7   3   3      608.23      624.46    117.69 o 
   8   3   3        2.26      -46.94     91.73 o 
  -9   4   3      273.12      297.82    109.65 o 
  -8   4   3      415.06      450.49     89.94 o 
  -7   4   3     1463.16     1434.66    112.08 o 
  -6   4   3      162.83      183.29     84.50 o 
  -5   4   3     4102.78     4040.12    177.53 o 
  -4   4   3    11155.58    11208.93    401.23 o 
  -3   4   3       28.17      -12.30     16.51 o 
  -2   4   3    12756.92    12671.91    447.51 o 
  -1   4   3     4348.31     4123.88    151.16 o 
   0   4   3     9830.42    10019.00    354.63 o 
   1   4   3    10269.78    10026.48    405.08 o 
   2   4   3      748.77      693.94     67.34 o 
   3   4   3      590.71      590.72     43.23 o 
   4   4   3     1913.54     2061.41    118.34 o 
   5   4   3      116.15      217.64     71.45 o 
   6   4   3      162.39      201.03     78.74 o 
   7   4   3      114.50       29.17     85.25 o 
   8   4   3       35.68      101.14     84.11 o 
  -9   5   3       27.48      -94.96     99.21 o 
  -8   5   3       24.86      114.32     74.13 o 
  -7   5   3       77.73       66.43     51.53 o 
  -6   5   3        3.99       15.31     41.52 o 
  -5   5   3      225.28      293.17     44.22 o 
  -4   5   3        4.29       48.77     30.38 o 
  -3   5   3      227.27      252.20     26.04 o 
  -2   5   3     1712.93     1637.36     68.54 o 
  -1   5   3     1233.24     1257.26     63.64 o 
   0   5   3     2646.61     2548.36    111.48 o 
   1   5   3     7522.23     7377.95    301.41 o 
   2   5   3     4140.17     4185.82    178.30 o 
   3   5   3     2277.96     2204.00    151.76 o 
   4   5   3     4418.50     4152.14    217.88 o 
   5   5   3      166.94      132.89     57.45 o 
   6   5   3     2867.68     2794.83    306.52 o 
   7   5   3      198.25      200.22     78.79 o 
   8   5   3      135.79      203.64     92.78 o 
  -8   6   3      174.17      233.92    135.26 o 
  -7   6   3      327.20      477.90    118.12 o 
  -6   6   3       72.33       92.44     48.87 o 
  -5   6   3      478.00      536.29     54.91 o 
  -4   6   3     5258.36     5222.20    222.66 o 
  -3   6   3       32.90       18.76     19.71 o 
  -2   6   3     3453.13     3334.04    129.01 o 
  -1   6   3     7449.31     7200.97    260.91 o 
   0   6   3      672.09      721.06     59.71 o 
   1   6   3     5714.30     5516.32    231.66 o 
   2   6   3     1137.86      980.56    115.13 o 
   3   6   3       15.47       23.45     37.72 o 
   4   6   3     1359.26     1423.10    113.68 o 
   5   6   3       54.55      -16.95     71.51 o 
   6   6   3      143.69      135.66     68.25 o 
   7   6   3       17.90       -1.22     74.75 o 
   8   6   3      231.99      289.88    100.83 o 
  -8   7   3      342.79      325.13    115.42 o 
  -7   7   3       75.50       18.73     56.71 o 
  -6   7   3      836.82      847.12     92.36 o 
  -5   7   3      689.91      800.41     75.20 o 
  -4   7   3      551.38      619.24     56.46 o 
  -3   7   3     4606.36     4733.41    203.15 o 
  -2   7   3     1012.75     1117.21     68.05 o 
  -1   7   3      571.11      615.90     41.32 o 
   0   7   3    13099.95    12879.60    522.19 o 
   1   7   3       24.82       10.86     24.72 o 
   2   7   3     1471.27     1579.82    117.58 o 
   3   7   3     2829.19     2608.31    150.99 o 
   4   7   3     2235.04     2122.55    188.63 o 
   5   7   3      164.02      133.66     62.90 o 
   6   7   3       13.25       76.11     68.51 o 
   7   7   3      101.00      237.65     86.49 o 
   8   7   3        5.59       52.35     93.41 o 
  -8   8   3       17.62      204.20    113.64 o 
  -7   8   3       58.21       82.41     61.34 o 
  -6   8   3      170.13      201.31     56.61 o 
  -5   8   3       27.35      -61.71     42.79 o 
  -4   8   3     1199.76     1209.05     80.87 o 
  -3   8   3      424.15      473.02     50.70 o 
  -2   8   3       15.17      -13.87     35.74 o 
  -1   8   3     3593.79     3389.13    134.31 o 
   0   8   3     1897.03     1870.85    146.11 o 
   1   8   3      150.76      162.62     44.38 o 
   2   8   3     3777.74     3418.31    184.17 o 
   3   8   3     3070.47     2970.45    168.65 o 
   4   8   3     1839.99     1917.36    251.90 o 
   5   8   3     2493.03     1941.18    303.29 o 
   6   8   3      302.49      176.97     78.91 o 
   7   8   3      148.51      298.28     93.81 o 
  -8   9   3      199.53       44.58    115.90 o 
  -7   9   3      120.39      176.25     98.58 o 
  -6   9   3     1679.14     1795.73    179.36 o 
  -5   9   3     1315.45     1367.13    105.83 o 
  -4   9   3     1380.16     1237.43    173.70 o 
  -3   9   3     8206.51     8194.94    341.39 o 
  -2   9   3     1148.78     1279.54     80.82 o 
  -1   9   3     2472.77     2471.62    123.15 o 
   0   9   3    11020.73    10982.27    450.65 o 
   1   9   3      155.52      176.83     52.24 o 
   2   9   3     3206.70     3209.59    220.16 o 
   3   9   3      823.53     1057.39    120.31 o 
   4   9   3      422.66      420.21     72.45 o 
   5   9   3     1055.08      935.01    103.16 o 
   6   9   3        6.81      107.53     77.38 o 
   7   9   3        1.37     -120.72     84.08 o 
  -7  10   3       13.69      -47.14     76.82 o 
  -6  10   3       37.77       37.38     63.47 o 
  -5  10   3       41.42       64.85     56.33 o 
  -4  10   3      341.15      412.58     61.52 o 
  -3  10   3      633.23      653.41     74.90 o 
  -2  10   3      220.25      183.43     63.93 o 
  -1  10   3     2415.48     2319.80    145.79 o 
   0  10   3     5221.78     5185.23    264.83 o 
   1  10   3      820.98      864.14     84.41 o 
   2  10   3     2875.84     2670.25    161.49 o 
   3  10   3     2369.24     2280.46    204.01 o 
   4  10   3      172.17      153.91     69.01 o 
   5  10   3     2448.69     2650.56    184.38 o 
   6  10   3      180.40      366.25    109.85 o 
   7  10   3      191.93      161.87     97.08 o 
  -7  11   3        2.12      -18.14     83.05 o 
  -6  11   3      841.99      746.81    102.88 o 
  -5  11   3     1692.21     1609.96    112.84 o 
  -4  11   3      379.31      456.82     67.28 o 
  -3  11   3     3797.64     4021.93    315.82 o 
  -2  11   3      577.12      656.76    166.16 o 
  -1  11   3     2348.50     2336.90    151.52 o 
   0  11   3     2627.05     2604.97    172.18 o 
   1  11   3      708.30      673.41     78.57 o 
   2  11   3     2250.52     2365.12    231.98 o 
   3  11   3      966.65      820.07    196.59 o 
   4  11   3        4.14       51.51     68.32 o 
   5  11   3      186.70      199.63     83.32 o 
   6  11   3      234.08      244.27     95.05 o 
  -6  12   3      275.67      270.11     91.24 o 
  -5  12   3      538.48      537.04     97.31 o 
  -4  12   3        6.16       49.21     72.66 o 
  -3  12   3       18.28      -98.30     65.53 o 
  -2  12   3       63.05      -51.75     76.36 o 
  -1  12   3      865.14      946.44    173.72 o 
   0  12   3       20.61       -0.45     92.86 o 
   1  12   3        9.82      -28.10     60.54 o 
   2  12   3     2244.67     1971.21    172.63 o 
   3  12   3      207.94      167.75     74.73 o 
   4  12   3      322.53      111.45     86.78 o 
   5  12   3      588.12      695.01    107.34 o 
   6  12   3        0.29      120.22     96.85 o 
  -6  13   3      336.82      323.11    151.93 o 
  -5  13   3       83.07       85.30    163.21 o 
  -4  13   3       36.80      -11.97     79.13 o 
  -3  13   3      328.00      308.48     87.86 o 
  -2  13   3      523.22      399.92    121.92 o 
  -1  13   3       64.41     -114.00    210.47 o 
   0  13   3      345.67      299.07    123.35 o 
   1  13   3      161.73      230.66    114.69 o 
   2  13   3       51.80       17.16     67.62 o 
   3  13   3      371.53      311.08     84.64 o 
   4  13   3        3.57       39.01     82.30 o 
   5  13   3        3.65       20.86     88.72 o 
  -5  14   3       18.38      -31.38    110.65 o 
  -4  14   3      573.59      662.13    191.06 o 
  -3  14   3      191.84      300.62    124.36 o 
  -2  14   3      514.85      503.91    134.96 o 
  -1  14   3     1005.34     1331.20    171.33 o 
   0  14   3       91.96       12.20    112.65 o 
   1  14   3     1540.75     1640.60    178.69 o 
   2  14   3       92.45      173.13    110.31 o 
   3  14   3      321.23      532.13    136.96 o 
   4  14   3      266.19      257.22     97.37 o 
  -4  15   3       25.04     -116.37    105.52 o 
  -3  15   3       20.31      -24.72    121.41 o 
  -2  15   3       63.76      -22.69    128.84 o 
  -1  15   3       31.41     -166.59    118.68 o 
   0  15   3      131.37      136.88    129.17 o 
   1  15   3      179.16       17.90    163.14 o 
   2  15   3       29.22       28.60    109.23 o 
   3  15   3       77.59       62.85     89.80 o 
   4  15   3      187.62      225.80    100.09 o 
  -3  16   3       35.90      -35.85    132.26 o 
  -2  16   3      266.93      111.78    133.66 o 
  -1  16   3       49.68      -44.03    130.87 o 
   0  16   3      198.31       91.30    127.74 o 
   1  16   3      263.44      -15.40    179.91 o 
   2  16   3        0.63       52.20    127.60 o 
   3  16   3      456.95      360.95    140.21 o 
  -1  17   3      241.60      254.01    140.97 o 
   0  17   3       69.15       30.97    139.38 o 
   1  17   3       86.88      -91.42    130.26 o 
  -9   0   4       31.29      132.32    142.74 o 
  -8   0   4       55.74       72.49    114.37 o 
  -7   0   4       16.73       10.58     60.08 o 
  -6   0   4        2.58      -52.21     45.55 o 
  -5   0   4     1324.04     1208.19     99.67 o 
  -4   0   4     1569.30     1452.46    102.38 o 
  -3   0   4      125.80      123.84     28.55 o 
  -2   0   4      353.99      359.09     33.30 o 
  -1   0   4     2537.82     3412.60    280.63 o 
   0   0   4     4917.65     4788.55    274.03 o 
   1   0   4     4484.54     4488.26    262.25 o 
   2   0   4     3171.70     3125.67    192.36 o 
   3   0   4     1292.39     1085.95    253.83 o 
   4   0   4      105.21      129.64     47.29 o 
   5   0   4      951.79     1048.48    105.34 o 
   6   0   4     2733.40     2079.57    168.93 o 
   7   0   4      113.95      118.31    119.83 o 
   8   0   4      255.16      401.79    161.27 o 
  -8   1   4      783.01      905.63    135.56 o 
  -7   1   4     1333.83     1175.17     83.50 o 
  -6   1   4     1414.22     1627.77     92.36 o 
  -5   1   4     7167.63     7101.31    296.73 o 
  -4   1   4     6137.08     5739.29    276.02 o 
  -3   1   4     5251.23     4957.66    204.78 o 
  -2   1   4    63001.42    61905.44   2828.67 o 
  -1   1   4      213.92      320.10     60.38 o 
   0   1   4    34518.77    33282.67   1316.31 o 
   1   1   4    10397.90    10282.36    413.72 o 
   2   1   4       46.39       21.37     19.50 o 
   3   1   4     6540.24     6230.28    262.07 o 
   4   1   4     2490.55     2307.26    113.17 o 
   5   1   4      744.68      760.98     75.22 o 
   6   1   4     1383.68     1597.46    161.71 o 
   7   1   4       51.78       51.81     65.78 o 
   8   1   4      128.43       31.73     95.30 o 
  -9   2   4        0.19       75.24    121.55 o 
  -8   2   4      151.35      205.81     69.22 o 
  -7   2   4      305.21      319.32     52.14 o 
  -6   2   4      259.16      249.06     49.38 o 
  -5   2   4      510.00      623.82     64.56 o 
  -4   2   4      669.45      707.64     46.39 o 
  -3   2   4      127.64      138.59     32.04 o 
  -2   2   4      475.02      499.97     29.89 o 
  -1   2   4     3588.80     3650.21    173.88 o 
   0   2   4     1584.05     1537.58     59.23 o 
   1   2   4     1775.71     1678.75     88.61 o 
   2   2   4     2897.84     2902.99    128.10 o 
   3   2   4     9543.00     9104.79    373.88 o 
   4   2   4      469.91      474.96     45.77 o 
   5   2   4      807.00      807.30     65.45 o 
   6   2   4     1389.50     1222.77    117.71 o 
   7   2   4       61.17      107.25     68.31 o 
   8   2   4      450.72      654.00    125.48 o 
  -9   3   4        1.41      111.52     94.07 o 
  -8   3   4      386.72      458.98     79.56 o 
  -7   3   4      194.81      137.42     48.23 o 
  -6   3   4      707.68      766.05     61.53 o 
  -5   3   4     2563.58     2509.28    104.15 o 
  -4   3   4     1489.32     1658.15     72.40 o 
  -3   3   4      742.26      732.59     43.76 o 
  -2   3   4     8828.40     8898.03    315.58 o 
  -1   3   4     1699.27     1587.71     62.69 o 
   0   3   4    11706.73    11330.35    397.83 o 
   1   3   4     3742.27     3812.05    160.13 o 
   2   3   4      538.62      613.27     42.62 o 
   3   3   4     4696.36     4754.97    204.32 o 
   4   3   4      698.80      674.51     54.48 o 
   5   3   4       20.71       -3.40     49.48 o 
   6   3   4      224.33      185.86     64.06 o 
   7   3   4        7.30      -64.12     64.83 o 
   8   3   4        1.13       89.16    102.04 o 
  -9   4   4      183.22       58.70     98.84 o 
  -8   4   4       10.56       94.07     86.15 o 
  -7   4   4      270.13      285.85     56.58 o 
  -6   4   4      932.87      941.12     71.20 o 
  -5   4   4       64.33      118.35     52.07 o 
  -4   4   4     7305.12     7331.95    265.42 o 
  -3   4   4     6248.39     6565.01    238.47 o 
  -2   4   4      125.40      168.40     20.07 o 
  -1   4   4     6719.50     6531.73    261.04 o 
   0   4   4     3533.60     3817.58    140.55 o 
   1   4   4      344.42      310.74     28.68 o 
   2   4   4     6537.77     6639.97    274.48 o 
   3   4   4     1226.93     1096.22     75.22 o 
   4   4   4      440.58      492.10    109.28 o 
   5   4   4     1605.28     1465.74    138.83 o 
   6   4   4       34.52       83.13     75.88 o 
   7   4   4      966.93      819.16    187.40 o 
   8   4   4       54.23       65.92     84.30 o 
  -9   5   4       17.57       -0.65     97.51 o 
  -8   5   4       20.84       85.48     89.40 o 
  -7   5   4       13.08       15.91     56.82 o 
  -6   5   4        2.45       37.82     43.21 o 
  -5   5   4       12.31      -21.36     34.70 o 
  -4   5   4      452.38      489.86     36.94 o 
  -3   5   4       36.87       28.26     20.56 o 
  -2   5   4      432.62      492.32     43.11 o 
  -1   5   4      306.78      291.36     26.15 o 
   0   5   4       40.86       69.71     28.68 o 
   1   5   4       39.17       25.97     21.42 o 
   2   5   4     8618.54     8768.69    355.20 o 
   3   5   4       41.88      -24.54     34.94 o 
   4   5   4     3072.13     3092.10    172.73 o 
   5   5   4      564.69      488.69     73.41 o 
   6   5   4       22.03       55.84     66.54 o 
   7   5   4     1214.62     1252.14    123.33 o 
   8   5   4       39.07      134.77     91.44 o 
  -9   6   4      110.80      145.67    109.57 o 
  -8   6   4      126.43      136.77     88.78 o 
  -7   6   4      816.14      867.86     99.10 o 
  -6   6   4     1547.49     1797.85    106.54 o 
  -5   6   4       30.06       37.05     39.71 o 
  -4   6   4     2365.70     2327.77    113.60 o 
  -3   6   4     2672.24     2723.65    109.32 o 
  -2   6   4       58.12       46.76     21.87 o 
  -1   6   4    19062.93    18345.89    647.01 o 
   0   6   4     1174.37     1253.63     59.02 o 
   1   6   4     9348.26     9604.28    392.85 o 
   2   6   4     2471.65     2133.21    122.52 o 
   3   6   4       88.13       36.83     40.90 o 
   4   6   4     8089.19     8003.83    396.43 o 
   5   6   4       25.83       79.53     58.94 o 
   6   6   4      314.98      424.44     80.55 o 
   7   6   4        6.49       41.49    103.53 o 
   8   6   4        3.83       42.42    114.33 o 
  -8   7   4        5.55      -61.43     71.63 o 
  -7   7   4      452.76      474.49     82.16 o 
  -6   7   4       63.66       16.33     48.25 o 
  -5   7   4      630.85      531.63    111.04 o 
  -4   7   4      266.77      311.72     65.73 o 
  -3   7   4      357.50      356.53     43.20 o 
  -2   7   4      428.27      356.12     50.99 o 
  -1   7   4      692.93      701.63     44.74 o 
   0   7   4     3372.96     3302.19    157.62 o 
   1   7   4      552.87      664.28     47.83 o 
   2   7   4      339.53      259.78     48.14 o 
   3   7   4      593.04      603.40     66.59 o 
   4   7   4       93.19       14.46     51.50 o 
   5   7   4     1744.73     1604.35    126.73 o 
   6   7   4        0.73       38.07     71.79 o 
   7   7   4      210.97      203.10     90.80 o 
  -8   8   4       45.46      254.92     87.56 o 
  -7   8   4        7.85      131.02     93.83 o 
  -6   8   4      745.34      776.86     77.24 o 
  -5   8   4      157.34      179.85     50.80 o 
  -4   8   4     1888.41     2021.55    110.53 o 
  -3   8   4     1117.83     1297.27     89.07 o 
  -2   8   4     4089.73     4180.80    162.49 o 
  -1   8   4     3344.41     3018.65    123.26 o 
   0   8   4       11.73      -11.93     32.50 o 
   1   8   4     1429.60     1539.38    199.56 o 
   2   8   4     1865.68     1735.54    115.13 o 
   3   8   4      362.24      338.65    100.85 o 
   4   8   4      223.75      424.76     70.50 o 
   5   8   4      184.50      119.01     67.54 o 
   6   8   4      452.66      408.71     90.91 o 
   7   8   4      191.96      244.84     96.60 o 
  -8   9   4       52.14       15.18     86.13 o 
  -7   9   4        8.08       83.17     74.81 o 
  -6   9   4       29.34       62.16     78.23 o 
  -5   9   4      103.41      166.87     54.25 o 
  -4   9   4        1.40       -7.22     50.35 o 
  -3   9   4      366.49      428.51     55.91 o 
  -2   9   4     1789.22     1706.07    104.74 o 
  -1   9   4      513.61      515.39     45.41 o 
   0   9   4     2588.53     2512.46    146.36 o 
   1   9   4       35.70       63.38     47.66 o 
   2   9   4      221.96      266.46     58.61 o 
   3   9   4        6.33       10.65     53.44 o 
   4   9   4      450.68      430.20    109.79 o 
   5   9   4       13.31        0.77     87.38 o 
   6   9   4       80.69       22.73     94.28 o 
   7   9   4       52.48      163.26     96.18 o 
  -7  10   4        7.15       15.17     79.08 o 
  -6  10   4       14.66        1.20     70.18 o 
  -5  10   4        1.68       18.12     53.31 o 
  -4  10   4       20.48      -11.67     49.64 o 
  -3  10   4        5.92       55.28     45.79 o 
  -2  10   4       48.51        6.67     53.53 o 
  -1  10   4     1369.85     1397.21    131.01 o 
   0  10   4      512.83      603.22     73.58 o 
   1  10   4      393.16      406.05     65.14 o 
   2  10   4       83.98       81.75     56.96 o 
   3  10   4      507.94      607.83     80.66 o 
   4  10   4       31.87       95.65     67.86 o 
   5  10   4       62.13       81.58     74.78 o 
   6  10   4       25.50       22.26     83.81 o 
  -7  11   4       58.96       59.50     84.66 o 
  -6  11   4       52.93     -100.23     74.06 o 
  -5  11   4       41.14      131.87     84.96 o 
  -4  11   4        1.79       35.42     54.88 o 
  -3  11   4      192.98      178.84     56.18 o 
  -2  11   4        7.19      -22.17     57.35 o 
  -1  11   4      902.88     1342.93    148.81 o 
   0  11   4       20.33        4.34     54.05 o 
   1  11   4      210.85      186.43     61.05 o 
   2  11   4      370.78      547.25    100.82 o 
   3  11   4      231.08      177.41     95.73 o 
   4  11   4      388.21      382.24     83.79 o 
   5  11   4      197.38      392.46    107.68 o 
   6  11   4        7.53      106.05     93.59 o 
  -6  12   4      775.54      694.11    106.98 o 
  -5  12   4       38.57       26.85     90.45 o 
  -4  12   4     2118.60     2107.24    160.09 o 
  -3  12   4      809.48      792.45    112.59 o 
  -2  12   4      522.21      409.59    103.03 o 
  -1  12   4     2299.76     2713.33    225.70 o 
   0  12   4       81.65       78.80    247.59 o 
   1  12   4     1832.77     1901.34    137.76 o 
   2  12   4     1462.06     1292.27    115.39 o 
   3  12   4      100.43      168.66     74.11 o 
   4  12   4      405.05      538.28     95.75 o 
   5  12   4      205.78      201.03     93.42 o 
  -6  13   4      218.45      255.41    128.25 o 
  -5  13   4        4.60      -41.99    102.60 o 
  -4  13   4       80.31       42.41     77.71 o 
  -3  13   4      253.20      235.99     84.70 o 
  -2  13   4        0.05       -4.39    108.83 o 
  -1  13   4      258.72       30.01    129.72 o 
   0  13   4      447.77      489.46    120.88 o 
   1  13   4      353.20      107.05    102.56 o 
   2  13   4     1911.43     1718.08    155.51 o 
   3  13   4      125.92        2.41     75.19 o 
   4  13   4      331.58      450.42    120.41 o 
   5  13   4      483.19      336.93    123.28 o 
  -5  14   4       51.21       37.87    114.79 o 
  -4  14   4      593.65      780.07    139.97 o 
  -3  14   4      986.23     1213.81    166.26 o 
  -2  14   4      324.61      207.97    185.95 o 
  -1  14   4     2062.49     2391.03    304.26 o 
   0  14   4      370.74      313.78    129.31 o 
   1  14   4      333.26      447.82    121.70 o 
   2  14   4     1089.90     1142.88    140.26 o 
   3  14   4        0.64       -3.95     79.85 o 
   4  14   4      172.66       97.31     91.62 o 
  -4  15   4        2.58      167.87    186.43 o 
  -3  15   4       44.26      -57.43    119.92 o 
  -2  15   4      416.66      132.48    236.68 o 
  -1  15   4       30.57     -204.38    198.48 o 
   0  15   4        1.09      -71.07    119.18 o 
   1  15   4      357.13      239.01    122.01 o 
   2  15   4      274.24      239.15    118.27 o 
   3  15   4      109.93       -1.49     88.88 o 
  -3  16   4      338.69      271.37    188.94 o 
  -2  16   4        1.85     -183.22    122.15 o 
  -1  16   4      705.85      830.54    166.37 o 
   0  16   4       97.52     -148.95    120.88 o 
   1  16   4        1.46      -79.33    147.93 o 
   2  16   4      330.47      465.00    145.53 o 
  -1  17   4       37.87     -193.06    128.71 o 
   0  17   4      307.53      -45.70    209.29 o 
  -8   1   5        2.67       13.97    104.51 o 
  -7   1   5       47.78       36.64     68.49 o 
  -6   1   5      369.01      434.24     59.78 o 
  -5   1   5        0.46      -34.03     70.70 o 
  -4   1   5     6067.37     6306.94    261.25 o 
  -3   1   5       11.63       19.56     18.86 o 
  -2   1   5        8.24       22.11     18.05 o 
  -1   1   5     1812.82     1963.04     97.92 o 
   0   1   5     3149.16     3162.01    131.69 o 
   1   1   5      452.61      441.38     31.50 o 
   2   1   5     3313.96     3578.80    155.21 o 
   3   1   5      695.90      617.14     48.63 o 
   4   1   5      490.93      586.35     53.26 o 
   5   1   5       66.07       52.72     41.94 o 
   6   1   5      350.07      544.19     94.59 o 
   7   1   5       37.93       56.73     85.83 o 
   8   1   5      277.66      260.58    128.64 o 
  -9   2   5        7.96       43.46    123.80 o 
  -8   2   5      562.14      438.71    105.45 o 
  -7   2   5       78.84       87.33     51.99 o 
  -6   2   5      789.97      875.14    127.28 o 
  -5   2   5     3295.31     3224.31    144.39 o 
  -4   2   5     1104.96     1319.43     86.03 o 
  -3   2   5     9515.55     9868.75    398.35 o 
  -2   2   5     2693.42     2559.65    127.06 o 
  -1   2   5     6550.42     6902.46    322.26 o 
   0   2   5    32492.59    32442.71   1482.77 o 
   1   2   5       67.02       60.45     13.20 o 
   2   2   5    22461.94    21975.33    878.93 o 
   3   2   5      901.68      911.30     60.09 o 
   4   2   5      234.67      222.57     41.01 o 
   5   2   5     1269.02     1315.72    103.23 o 
   6   2   5      154.02      135.05     63.08 o 
   7   2   5      399.43      350.30     81.12 o 
   8   2   5       79.83      186.65    106.94 o 
  -9   3   5      160.94      428.72    108.74 o 
  -8   3   5      244.73      278.73     91.17 o 
  -7   3   5       67.18       39.01     57.27 o 
  -6   3   5     2623.11     2731.88    130.87 o 
  -5   3   5       10.40       33.22     29.37 o 
  -4   3   5      378.68      462.23     39.57 o 
  -3   3   5      372.38      417.53     32.18 o 
  -2   3   5       55.79       77.04     18.75 o 
  -1   3   5     7203.17     7103.87    251.57 o 
   0   3   5     1759.64     1733.56     67.94 o 
   1   3   5     6940.10     7327.27    290.88 o 
   2   3   5     1428.73     1458.80     86.28 o 
   3   3   5     5015.94     4868.69    210.48 o 
   4   3   5      878.04      907.06     65.79 o 
   5   3   5     1048.39      910.47    107.84 o 
   6   3   5      494.54      494.51    100.84 o 
   7   3   5      116.62       52.81     72.63 o 
   8   3   5      189.14      203.63    114.37 o 
  -9   4   5       59.82       72.54     95.96 o 
  -8   4   5      438.61      409.56     78.36 o 
  -7   4   5       43.43      -35.75     56.38 o 
  -6   4   5     2793.38     2705.39    132.25 o 
  -5   4   5     1066.82     1118.65     80.69 o 
  -4   4   5     1749.51     1757.38     76.57 o 
  -3   4   5    13572.31    13300.59    470.80 o 
  -2   4   5     2605.36     2529.76     98.18 o 
  -1   4   5     1580.02     1507.70     62.77 o 
   0   4   5    28935.66    28697.23   1000.30 o 
   1   4   5      141.35      108.95     19.92 o 
   2   4   5    13473.98    12596.20    510.07 o 
   3   4   5     2480.44     2442.23    139.39 o 
   4   4   5       45.89       74.67     46.88 o 
   5   4   5     2647.07     2679.78    185.41 o 
   6   4   5      370.67      323.10     94.69 o 
   7   4   5       48.11      125.30    140.43 o 
   8   4   5       45.73      131.11    113.44 o 
  -9   5   5       24.53      -36.97     96.07 o 
  -8   5   5      160.58      262.91    101.63 o 
  -7   5   5       45.02      -22.14     55.81 o 
  -6   5   5      158.75      198.48     48.08 o 
  -5   5   5      163.65      136.03     38.77 o 
  -4   5   5      617.71      665.11     43.48 o 
  -3   5   5      739.66      772.40     43.89 o 
  -2   5   5       16.98      -24.88     18.89 o 
  -1   5   5       27.22       -7.85     21.64 o 
   0   5   5     1387.20     1463.41     81.70 o 
   1   5   5     1520.75     1645.02     97.29 o 
   2   5   5     2091.99     2153.50    102.05 o 
   3   5   5      871.03      903.58     76.39 o 
   4   5   5      295.65      326.89     59.71 o 
   5   5   5     1704.02     1432.74    153.36 o 
   6   5   5       59.09       84.21     67.14 o 
   7   5   5       14.44      -93.60     74.07 o 
  -9   6   5        2.98       45.36    106.82 o 
  -8   6   5      307.59      333.81     81.61 o 
  -7   6   5       26.53       26.89     62.41 o 
  -6   6   5     1037.26     1154.59    139.28 o 
  -5   6   5      621.99      600.65     56.94 o 
  -4   6   5      819.08      947.50     87.83 o 
  -3   6   5     3296.17     3247.73    127.75 o 
  -2   6   5     2827.33     2933.34    115.74 o 
  -1   6   5     1983.54     1967.81     93.34 o 
   0   6   5     5145.07     4912.46    181.77 o 
   1   6   5     1775.31     1862.52     90.22 o 
   2   6   5     2212.94     2041.21    120.44 o 
   3   6   5     2249.18     2315.44    137.01 o 
   4   6   5       88.89       70.64     63.94 o 
   5   6   5      140.37      150.23     64.51 o 
   6   6   5      485.23      496.11     89.73 o 
   7   6   5      213.92       96.28     83.11 o 
  -8   7   5      317.77      472.80     90.97 o 
  -7   7   5      391.00      440.75     82.65 o 
  -6   7   5       38.30       50.28     57.71 o 
  -5   7   5     1124.93     1100.46     80.55 o 
  -4   7   5     3180.26     2946.59    138.49 o 
  -3   7   5       56.58       44.90     32.99 o 
  -2   7   5     9386.59     9515.82    344.35 o 
  -1   7   5     5400.34     5244.17    219.74 o 
   0   7   5      187.71      252.61     30.30 o 
   1   7   5     5632.18     5502.44    233.66 o 
   2   7   5     3663.29     3825.24    201.17 o 
   3   7   5     2319.17     2439.89    191.82 o 
   4   7   5     1293.99     1362.96    132.51 o 
   5   7   5      615.12      464.86     81.48 o 
   6   7   5       14.67       63.77     73.84 o 
   7   7   5      655.44      729.26    112.78 o 
  -8   8   5      109.44       39.53     80.65 o 
  -7   8   5      455.82      350.06     98.34 o 
  -6   8   5      243.71      268.37     69.23 o 
  -5   8   5       13.35       36.75     44.55 o 
  -4   8   5      382.86      356.09     80.20 o 
  -3   8   5      465.97      566.04     54.60 o 
  -2   8   5       90.60       44.85     29.23 o 
  -1   8   5      430.27      569.87     50.71 o 
   0   8   5       69.53       49.66     31.51 o 
   1   8   5      235.56      294.24     53.31 o 
   2   8   5        3.18      -59.68     52.21 o 
   3   8   5       13.06       57.57     51.65 o 
   4   8   5      272.70      227.68     65.97 o 
   5   8   5      120.37       62.30     66.85 o 
   6   8   5      447.97      476.71     98.08 o 
   7   8   5      304.91      418.81    105.67 o 
  -8   9   5        2.31       61.13     86.04 o 
  -7   9   5      856.60     1013.90    149.30 o 
  -6   9   5      500.06      544.09     87.22 o 
  -5   9   5     1423.51     1573.09    136.96 o 
  -4   9   5     5182.82     4989.12    554.54 o 
  -3   9   5      318.79      299.35     54.39 o 
  -2   9   5     6271.77     6323.44    267.91 o 
  -1   9   5     7447.22     7320.27    328.02 o 
   0   9   5     1736.52     1843.77    130.89 o 
   1   9   5     9781.17     9654.45    465.74 o 
   2   9   5     3241.90     3251.54    181.47 o 
   3   9   5      188.08      262.46     63.80 o 
   4   9   5     3224.53     3247.49    194.46 o 
   5   9   5      108.21       98.24     74.68 o 
   6   9   5      510.46      612.89    105.91 o 
   7   9   5      271.57      311.94    106.01 o 
  -7  10   5      388.07      405.79     93.61 o 
  -6  10   5        6.25      -75.77     67.69 o 
  -5  10   5      223.52      176.49     69.62 o 
  -4  10   5      499.51      574.09     96.54 o 
  -3  10   5       26.73       29.08     47.08 o 
  -2  10   5       61.31        9.06     44.11 o 
  -1  10   5        0.28      -33.06     60.92 o 
   0  10   5     1216.66     1313.66    123.19 o 
   1  10   5      695.67      778.31     81.96 o 
   2  10   5      102.86       98.90     79.42 o 
   3  10   5     1018.92     1070.69    101.95 o 
   4  10   5      315.87      245.17     74.26 o 
   5  10   5        4.44      -57.51     72.45 o 
   6  10   5      219.51      340.56     98.46 o 
  -7  11   5      294.09      152.00     90.33 o 
  -6  11   5       67.24      138.09     81.55 o 
  -5  11   5      693.03      820.13     99.49 o 
  -4  11   5     2151.44     2005.94    197.19 o 
  -3  11   5       48.15      -25.75     49.69 o 
  -2  11   5     3326.78     3224.46    186.23 o 
  -1  11   5     2135.47     2223.30    194.91 o 
   0  11   5      188.85      147.60     61.74 o 
   1  11   5     3262.75     3484.57    195.14 o 
   2  11   5      382.68      436.68     75.81 o 
   3  11   5      989.79     1084.19    106.30 o 
   4  11   5      908.59      951.61    108.30 o 
   5  11   5      201.01      285.05     92.72 o 
   6  11   5      499.56      449.62    107.86 o 
  -6  12   5      382.03      315.48    105.01 o 
  -5  12   5        0.78      -79.91     71.24 o 
  -4  12   5       85.88      100.60     70.38 o 
  -3  12   5      846.42      746.93    104.04 o 
  -2  12   5        7.23      -93.54     62.36 o 
  -1  12   5      414.44      374.46    114.80 o 
   0  12   5       41.83      144.69     94.63 o 
   1  12   5       77.96      133.95     79.86 o 
   2  12   5       36.25      -25.76     65.07 o 
   3  12   5      475.37      417.09     86.90 o 
   4  12   5      412.36      494.60     96.86 o 
   5  12   5      106.01      186.65     93.46 o 
  -6  13   5        9.05      -24.62     85.77 o 
  -5  13   5       35.16       88.50     95.40 o 
  -4  13   5      281.20      264.26    213.93 o 
  -3  13   5        8.68       31.34     93.73 o 
  -2  13   5      830.01      754.54    243.12 o 
  -1  13   5      336.43      403.39    135.34 o 
   0  13   5      197.28       75.40    154.44 o 
   1  13   5     1492.60     1428.58    122.71 o 
   2  13   5      115.31       49.28     72.98 o 
   3  13   5      216.79       86.93     88.67 o 
   4  13   5      265.34       80.79    144.31 o 
   5  13   5        2.25        2.03     88.58 o 
  -5  14   5      181.76       63.88    115.50 o 
  -4  14   5        9.48      134.89    109.54 o 
  -3  14   5      741.04      308.47    180.25 o 
  -2  14   5        5.74      -84.72    109.77 o 
  -1  14   5       49.29     -165.88    110.59 o 
   0  14   5     1273.14     1500.13    178.34 o 
   1  14   5      212.39      165.57    112.07 o 
   2  14   5      212.75      256.20    104.03 o 
   3  14   5      386.32      308.60     94.39 o 
   4  14   5       15.58      -64.75    119.81 o 
  -4  15   5        1.07      -82.99    182.35 o 
  -3  15   5        0.98      195.43    198.46 o 
  -2  15   5        2.94       50.68    188.19 o 
  -1  15   5       38.33     -155.49    120.53 o 
   0  15   5       72.47        3.17    120.35 o 
   1  15   5        3.42      -35.54    110.13 o 
   2  15   5        0.61     -151.76    101.17 o 
   3  15   5       10.53     -123.62     82.41 o 
  -3  16   5      214.17      252.47    211.76 o 
  -2  16   5      308.41      134.08    193.68 o 
  -1  16   5      364.71      290.84    145.72 o 
   0  16   5      380.37      255.15    135.41 o 
   1  16   5       19.63       30.03    130.67 o 
   2  16   5      334.00      536.37    271.89 o 
  -7   0   6      854.93      925.98    141.80 o 
  -6   0   6     1458.48     1608.30    184.11 o 
  -5   0   6      451.17      373.37     76.10 o 
  -4   0   6     1497.96     1581.29    159.08 o 
  -3   0   6     2750.10     2754.71    167.70 o 
  -2   0   6       88.51      116.94     42.78 o 
  -1   0   6       39.25       68.93     27.30 o 
   0   0   6     4266.47     4209.61    245.88 o 
   1   0   6        6.41       12.11     31.39 o 
   2   0   6      715.35      953.57    108.41 o 
   3   0   6      483.25      611.42    168.77 o 
   4   0   6      353.14      444.96    209.65 o 
   5   0   6      423.88      524.09     85.29 o 
   6   0   6       13.59       29.25     92.67 o 
   7   0   6     1022.86      693.84    167.92 o 
   8   0   6       71.99      -10.42    142.55 o 
  -8   1   6       64.65      183.91    108.39 o 
  -7   1   6      153.52      162.27     70.57 o 
  -6   1   6     1808.47     1874.07     99.54 o 
  -5   1   6      232.30      235.95     34.13 o 
  -4   1   6    20014.37    19901.67    919.87 o 
  -3   1   6     5823.67     5729.33    272.63 o 
  -2   1   6      452.68      547.40     41.60 o 
  -1   1   6    13474.78    13579.67    626.13 o 
   0   1   6    19717.44    18794.05    748.91 o 
   1   1   6    12605.76    12709.32    508.86 o 
   2   1   6    14412.27    13711.84    554.68 o 
   3   1   6     1882.95     1792.47    122.45 o 
   4   1   6     4009.75     3786.01    174.81 o 
   5   1   6     2851.78     2718.99    140.07 o 
   6   1   6       17.67       58.36     60.55 o 
   7   1   6      743.73      549.94    111.12 o 
   8   1   6      249.07      143.86    109.87 o 
  -9   2   6      272.17      183.10    143.84 o 
  -8   2   6      223.67      223.49     78.69 o 
  -7   2   6      218.07      169.54     66.99 o 
  -6   2   6     1619.46     1555.94    153.71 o 
  -5   2   6     1919.64     1869.79    101.79 o 
  -4   2   6    12431.63    12556.62    506.78 o 
  -3   2   6     3328.82     3390.91    144.86 o 
  -2   2   6      406.42      432.41     36.79 o 
  -1   2   6      121.92      156.78     24.53 o 
   0   2   6    10042.16    10577.92    425.45 o 
   1   2   6      154.51      219.72     22.60 o 
   2   2   6       50.55       29.04     24.49 o 
   3   2   6       40.04       16.81     29.09 o 
   4   2   6      944.92     1005.40     85.30 o 
   5   2   6       35.27      -12.51     48.46 o 
   6   2   6        2.78       34.64     96.38 o 
   7   2   6       16.42       -1.74     95.55 o 
   8   2   6       61.21      179.78    109.55 o 
  -9   3   6       59.38      125.43    138.38 o 
  -8   3   6       22.29      -62.97     58.76 o 
  -7   3   6      397.37      427.66    110.37 o 
  -6   3   6     1621.13     1524.26    139.36 o 
  -5   3   6       16.27       45.17     30.30 o 
  -4   3   6      378.83      396.47     36.56 o 
  -3   3   6      610.40      680.58     46.89 o 
  -2   3   6     1001.37     1038.74     52.62 o 
  -1   3   6    12511.31    12458.94    499.39 o 
   0   3   6     4252.88     4441.59    161.45 o 
   1   3   6      125.10      148.04     19.89 o 
   2   3   6     7552.37     7163.29    297.65 o 
   3   3   6      322.21      309.70     41.63 o 
   4   3   6     2081.86     1922.42    200.50 o 
   5   3   6      869.66      877.69     90.00 o 
   6   3   6        1.59      -17.58     60.35 o 
   7   3   6        3.00       99.07     75.71 o 
   8   3   6       66.47       53.45    101.89 o 
  -9   4   6       13.14     -125.55    126.44 o 
  -8   4   6      117.98      148.79     67.74 o 
  -7   4   6       87.95       23.06     55.61 o 
  -6   4   6      534.06      577.65     67.71 o 
  -5   4   6     2462.76     2401.38    129.39 o 
  -4   4   6      765.11      784.72     45.98 o 
  -3   4   6     2766.23     2801.39    109.11 o 
  -2   4   6     4368.01     4392.70    162.80 o 
  -1   4   6      344.87      323.49     25.91 o 
   0   4   6      906.15      838.49     42.15 o 
   1   4   6     6512.10     6424.07    232.73 o 
   2   4   6       33.04       39.59     32.00 o 
   3   4   6     2224.46     2186.45    110.65 o 
   4   4   6     1854.85     1855.68    124.66 o 
   5   4   6      108.08      145.55     61.29 o 
   6   4   6     1453.32     1675.35    135.38 o 
   7   4   6       66.35      -36.52     95.80 o 
  -9   5   6        2.12      -75.95    136.74 o 
  -8   5   6      350.63      398.77     80.92 o 
  -7   5   6      130.27      109.11     60.38 o 
  -6   5   6      350.19      373.40     63.46 o 
  -5   5   6     1895.09     1981.72    143.20 o 
  -4   5   6      501.36      578.93     40.87 o 
  -3   5   6      306.00      370.30     32.02 o 
  -2   5   6      598.20      659.31     43.78 o 
  -1   5   6      436.24      481.10     33.75 o 
   0   5   6     2642.77     2994.66    115.43 o 
   1   5   6     1531.08     1465.89     81.91 o 
   2   5   6       33.09       15.70     28.17 o 
   3   5   6      101.23      119.65     45.69 o 
   4   5   6       25.90      -10.27     48.19 o 
   5   5   6        3.55       -1.47     58.14 o 
   6   5   6      208.39      127.43     75.31 o 
   7   5   6        8.50      -36.25     78.84 o 
  -9   6   6       40.73      -26.77    149.79 o 
  -8   6   6       65.55       30.84     71.14 o 
  -7   6   6      599.69      513.24     79.75 o 
  -6   6   6      115.79       94.99     58.66 o 
  -5   6   6     1415.73     1335.95     98.32 o 
  -4   6   6     1765.76     1926.17     98.64 o 
  -3   6   6      589.04      666.00     42.99 o 
  -2   6   6    12349.23    12020.95    476.61 o 
  -1   6   6      395.31      450.83     35.89 o 
   0   6   6     7068.76     7268.61    263.06 o 
   1   6   6     7282.29     7037.81    293.36 o 
   2   6   6       49.14      112.81     42.23 o 
   3   6   6     5117.16     4825.26    250.42 o 
   4   6   6       87.08       94.09     55.90 o 
   5   6   6      426.90      455.65     79.68 o 
   6   6   6      350.31      443.00    128.73 o 
   7   6   6       29.24       -7.31     83.99 o 
  -8   7   6      160.74      108.31     78.88 o 
  -7   7   6      191.55      388.35     79.44 o 
  -6   7   6      199.65      325.64     69.22 o 
  -5   7   6     1315.77     1423.06    105.98 o 
  -4   7   6        1.83       -7.94     35.03 o 
  -3   7   6     1584.10     1599.74    103.40 o 
  -2   7   6     1969.07     1881.05     84.73 o 
  -1   7   6     2009.30     1868.29     83.52 o 
   0   7   6     2939.06     2939.02    117.98 o 
   1   7   6      309.86      364.94     42.77 o 
   2   7   6      725.19      778.48     72.39 o 
   3   7   6        2.40       47.52     48.11 o 
   4   7   6     1071.35     1093.32    151.25 o 
   5   7   6       67.76       83.15     68.96 o 
   6   7   6        2.13      106.23     80.26 o 
   7   7   6      120.40       28.37    169.20 o 
  -8   8   6        5.01       74.05     82.21 o 
  -7   8   6      147.30      192.91     75.45 o 
  -6   8   6       77.11      119.13     65.48 o 
  -5   8   6      384.37      478.94     72.02 o 
  -4   8   6     1509.46     1585.94    115.74 o 
  -3   8   6       12.91        3.24     48.08 o 
  -2   8   6     2491.32     2452.79    105.50 o 
  -1   8   6       40.50       56.74     28.82 o 
   0   8   6     1637.95     1764.57     81.68 o 
   1   8   6     1320.84     1272.10    235.37 o 
   2   8   6     1152.61     1068.23    127.35 o 
   3   8   6     2978.46     3043.54    175.23 o 
   4   8   6      415.08      564.48     81.43 o 
   5   8   6      304.28      313.97     81.28 o 
   6   8   6      416.09      606.99    102.64 o 
   7   8   6        4.57       83.79     90.37 o 
  -8   9   6       48.77       -0.85     83.73 o 
  -7   9   6       52.12       74.78     75.08 o 
  -6   9   6       51.35        6.83     70.79 o 
  -5   9   6      132.49      115.05     63.40 o 
  -4   9   6      133.82      170.83     60.10 o 
  -3   9   6      254.96      268.25     51.73 o 
  -2   9   6      140.21      109.46     43.89 o 
  -1   9   6       36.83       69.10     34.28 o 
   0   9   6      446.15      547.79     65.99 o 
   1   9   6      167.61      146.15     50.85 o 
   2   9   6     2472.35     2710.21    161.60 o 
   3   9   6        0.16       14.82     58.34 o 
   4   9   6        8.55       16.74     65.18 o 
   5   9   6       71.23       27.28     72.54 o 
   6   9   6        4.05      118.04    106.96 o 
  -7  10   6        6.42        8.73     81.81 o 
  -6  10   6       43.45       10.00     71.33 o 
  -5  10   6      123.15      118.83     72.94 o 
  -4  10   6        4.86      -45.68     54.78 o 
  -3  10   6       34.63       21.77     52.29 o 
  -2  10   6      669.82      616.67     64.77 o 
  -1  10   6       31.12       41.63     38.02 o 
   0  10   6       46.01        1.75     52.73 o 
   1  10   6       43.40       73.52     54.58 o 
   2  10   6       34.87      -57.76     54.28 o 
   3  10   6       37.33       66.54     63.64 o 
   4  10   6       47.24       72.70     70.66 o 
   5  10   6      470.01      328.15     91.59 o 
   6  10   6       11.05       35.73     88.90 o 
  -7  11   6        2.84       11.25     84.14 o 
  -6  11   6        1.74      -52.62     74.19 o 
  -5  11   6      201.74      282.35     78.91 o 
  -4  11   6       75.85       94.38     65.98 o 
  -3  11   6      252.00      203.32     65.98 o 
  -2  11   6       71.14       45.84     50.96 o 
  -1  11   6      163.50      115.99    112.69 o 
   0  11   6       25.34      -23.29     73.09 o 
   1  11   6       49.11      -24.80     69.71 o 
   2  11   6      124.16       96.69     98.41 o 
   3  11   6        2.29       21.01     66.42 o 
   4  11   6       66.03      103.34     81.49 o 
   5  11   6       56.43       96.16     87.12 o 
  -6  12   6       18.77       20.44     83.14 o 
  -5  12   6      511.01      485.44     91.69 o 
  -4  12   6      250.93      256.28     78.17 o 
  -3  12   6      311.83      262.99     72.04 o 
  -2  12   6     1448.53     1428.43    162.87 o 
  -1  12   6     1165.08      982.32    143.17 o 
   0  12   6     1733.68     1902.76    549.04 o 
   1  12   6     2531.21     2420.96    162.53 o 
   2  12   6       94.87       12.69     69.03 o 
   3  12   6      856.29     1072.11    143.85 o 
   4  12   6     1274.68     1390.69    219.41 o 
   5  12   6      138.01       80.50    125.92 o 
  -6  13   6       68.07      -34.12    120.32 o 
  -5  13   6      759.48      975.19    114.97 o 
  -4  13   6      149.56       93.04     77.79 o 
  -3  13   6      435.70      442.30    209.41 o 
  -2  13   6      960.28      820.70    212.64 o 
  -1  13   6      158.03      290.80    122.24 o 
   0  13   6       61.03     -143.49     95.66 o 
   1  13   6        1.72      -81.41     68.23 o 
   2  13   6      134.34       72.83     76.87 o 
   3  13   6       35.66       -8.64     91.67 o 
   4  13   6       44.81      -83.72     82.57 o 
  -5  14   6      320.13      397.79    132.06 o 
  -4  14   6      228.63      185.03    113.96 o 
  -3  14   6      251.99      136.52    181.83 o 
  -2  14   6      547.06      595.81    212.20 o 
  -1  14   6      324.15      -15.62    116.65 o 
   0  14   6     1128.69     1566.24    179.00 o 
   1  14   6     1807.38     2115.06    202.51 o 
   2  14   6       32.34       48.64     78.08 o 
   3  14   6     1013.98     1119.41    160.30 o 
   4  14   6      220.13       71.23    127.84 o 
  -4  15   6      273.46      144.46    203.48 o 
  -3  15   6        7.59     -178.60    188.70 o 
  -2  15   6       27.23     -110.63    183.09 o 
  -1  15   6      375.10       72.44    190.44 o 
   0  15   6       25.26     -163.63    109.09 o 
   1  15   6       34.24      -77.55    164.00 o 
   2  15   6       40.07      -97.42    108.25 o 
   3  15   6      224.11      125.63     95.33 o 
  -3  16   6      396.52      301.83    223.35 o 
  -2  16   6      707.83      685.08    241.41 o 
  -1  16   6        5.11       27.60    201.44 o 
   0  16   6      462.32      114.91    127.96 o 
   1  16   6      104.84       22.61    125.74 o 
  -7   1   7      403.91      611.71    126.80 o 
  -6   1   7      113.85       84.49     53.26 o 
  -5   1   7      147.63      176.88     33.72 o 
  -4   1   7     1389.22     1436.59     86.11 o 
  -3   1   7       57.83       38.21     17.99 o 
  -2   1   7      792.74      764.14     49.94 o 
  -1   1   7     1071.55     1090.95     80.29 o 
   0   1   7      405.94      444.15     31.95 o 
   1   1   7     3569.99     3616.14    155.28 o 
   2   1   7      150.33      251.19     37.30 o 
   3   1   7      293.07      288.77     49.49 o 
   4   1   7      216.19      185.64     45.35 o 
   5   1   7        7.31       13.06     46.64 o 
   6   1   7      175.35      231.70     71.39 o 
   7   1   7        0.46     -105.45    249.91 o 
  -8   2   7       78.88      355.34    130.57 o 
  -7   2   7       12.36       57.30    102.55 o 
  -6   2   7     3174.03     3013.24    164.88 o 
  -5   2   7      138.45      210.87     43.39 o 
  -4   2   7     3901.89     3909.60    167.28 o 
  -3   2   7     1101.99     1108.87     76.71 o 
  -2   2   7      674.67      706.03     50.50 o 
  -1   2   7     7359.38     7507.61    304.03 o 
   0   2   7     1932.19     2021.96     91.28 o 
   1   2   7      408.75      380.13     35.12 o 
   2   2   7     6201.20     6224.75    262.97 o 
   3   2   7       68.41       55.28     34.16 o 
   4   2   7     4329.86     4103.60    189.32 o 
   5   2   7     1883.42     1717.67    126.35 o 
   6   2   7      143.81      117.38     69.83 o 
   7   2   7      525.15      527.66     95.72 o 
  -9   3   7      278.29      174.55    146.44 o 
  -8   3   7       14.26       36.35     76.24 o 
  -7   3   7     1252.35     1326.43    159.20 o 
  -6   3   7      437.19      416.13     59.46 o 
  -5   3   7     2221.74     2151.38    152.12 o 
  -4   3   7     8086.61     8037.62    379.87 o 
  -3   3   7        4.83       19.59     29.56 o 
  -2   3   7     4671.74     4545.81    220.63 o 
  -1   3   7     5177.81     5376.67    221.47 o 
   0   3   7      607.38      690.85     36.78 o 
   1   3   7     1417.26     1339.90     59.52 o 
   2   3   7       28.05       28.30     26.89 o 
   3   3   7     1459.75     1356.91     82.56 o 
   4   3   7      692.82      766.50    172.57 o 
   5   3   7     2646.60     2521.68    162.88 o 
   6   3   7       76.50      135.62     72.13 o 
   7   3   7      137.27      163.96     94.20 o 
  -9   4   7        5.27      142.47    152.15 o 
  -8   4   7       23.31      192.01    151.07 o 
  -7   4   7      155.82       78.03     58.23 o 
  -6   4   7       11.19       66.13     50.30 o 
  -5   4   7        0.47      -46.87     31.80 o 
  -4   4   7     2031.64     1851.73    127.71 o 
  -3   4   7     2723.54     2715.78    121.82 o 
  -2   4   7     3105.94     3208.14    122.41 o 
  -1   4   7    11541.36    11881.27    420.22 o 
   0   4   7     1908.48     2085.93     83.99 o 
   1   4   7     7472.14     7834.99    282.11 o 
   2   4   7     7306.01     6733.59    326.01 o 
   3   4   7      362.04      423.25     48.89 o 
   4   4   7     5613.32     5541.91    285.78 o 
   5   4   7      111.04      148.71     64.36 o 
   6   4   7      420.69      471.13     87.65 o 
   7   4   7      627.84      606.05    131.83 o 
  -9   5   7       88.20      108.46    101.91 o 
  -8   5   7       48.64       -7.13     68.27 o 
  -7   5   7      419.64      407.76    109.75 o 
  -6   5   7     1772.01     1721.44    149.02 o 
  -5   5   7       72.96      120.13     46.45 o 
  -4   5   7     5027.00     4837.05    205.81 o 
  -3   5   7       34.16       23.75     23.92 o 
  -2   5   7     1842.51     1843.46     77.41 o 
  -1   5   7      503.26      454.25     48.60 o 
   0   5   7        1.05       28.83     19.85 o 
   1   5   7      344.32      322.67     31.08 o 
   2   5   7       25.96        3.79     31.46 o 
   3   5   7      285.55      359.21     80.76 o 
   4   5   7        7.57       -1.78     52.28 o 
   5   5   7      284.71      246.81    220.59 o 
   6   5   7       84.64       86.16     99.59 o 
   7   5   7      137.27      122.72     90.89 o 
  -9   6   7        2.36     -129.21    167.72 o 
  -8   6   7       53.65       56.46     74.89 o 
  -7   6   7      117.06       90.42     65.04 o 
  -6   6   7        1.12       43.97     55.13 o 
  -5   6   7     1317.29     1406.30    101.63 o 
  -4   6   7      486.27      532.75     54.67 o 
  -3   6   7       15.09       22.96     28.61 o 
  -2   6   7     6394.38     6267.91    230.58 o 
  -1   6   7      458.71      461.56     61.35 o 
   0   6   7       35.31       25.72     24.25 o 
   1   6   7     2941.61     3019.44    138.25 o 
   2   6   7     5019.99     5209.67    262.18 o 
   3   6   7     2044.97     2158.63    137.27 o 
   4   6   7     1230.48     1228.06    105.57 o 
   5   6   7      265.00      354.87     78.68 o 
   6   6   7      155.93       70.81     77.64 o 
   7   6   7       88.06      171.96     95.73 o 
  -8   7   7        5.64       47.99     78.71 o 
  -7   7   7      114.79      211.89     73.21 o 
  -6   7   7      289.69      360.70     71.61 o 
  -5   7   7        1.87       47.51     53.36 o 
  -4   7   7        8.93       15.52     57.98 o 
  -3   7   7     1982.63     1850.25     95.88 o 
  -2   7   7      160.30      169.58     32.93 o 
  -1   7   7     3536.31     3573.26    140.05 o 
   0   7   7     1842.15     1906.15     84.25 o 
   1   7   7     1352.72     1338.83    130.29 o 
   2   7   7     5507.00     5372.21    273.60 o 
   3   7   7     1304.33     1610.08    160.96 o 
   4   7   7       12.65       78.96     62.84 o 
   5   7   7       59.70      224.00     76.19 o 
   6   7   7      536.97      564.44    153.92 o 
   7   7   7        8.65      140.82     95.60 o 
  -8   8   7      288.63      286.98     92.64 o 
  -7   8   7       85.83      194.06     77.05 o 
  -6   8   7      587.75      632.58     84.64 o 
  -5   8   7     2000.56     1811.67    127.04 o 
  -4   8   7      458.99      495.08     68.26 o 
  -3   8   7     3636.26     3525.97    186.35 o 
  -2   8   7     6808.82     6640.43    246.71 o 
  -1   8   7        7.73        5.10     35.09 o 
   0   8   7     3430.48     3616.41    143.21 o 
   1   8   7      933.03     1058.67    131.45 o 
   2   8   7     1481.94     1393.48    105.36 o 
   3   8   7      117.41      121.20     58.86 o 
   4   8   7        4.85       -1.76     60.77 o 
   5   8   7        0.44       -8.15     68.64 o 
   6   8   7        3.10      -28.15     83.09 o 
  -8   9   7       39.03       30.41     86.83 o 
  -7   9   7       48.37       10.54     75.10 o 
  -6   9   7      334.98      270.95     78.21 o 
  -5   9   7      274.87      281.84     69.77 o 
  -4   9   7      115.79      128.34     60.23 o 
  -3   9   7     4492.10     4513.45    232.46 o 
  -2   9   7     3076.66     2978.76    142.78 o 
  -1   9   7      450.31      500.06     47.88 o 
   0   9   7     4842.15     5003.87    255.63 o 
   1   9   7     1511.18     1685.90    118.53 o 
   2   9   7     1704.35     1816.70    127.48 o 
   3   9   7     4885.68     4856.57    260.77 o 
   4   9   7        0.61      -66.47     88.28 o 
   5   9   7     1178.78      965.80    142.32 o 
   6   9   7      594.20      536.03    107.53 o 
  -7  10   7       72.41       30.28     82.40 o 
  -6  10   7      641.05      771.38     99.54 o 
  -5  10   7     1107.15     1001.37    103.29 o 
  -4  10   7      357.92      382.53     72.37 o 
  -3  10   7      909.89      789.82     83.86 o 
  -2  10   7      565.27      643.52     80.37 o 
  -1  10   7      677.86      617.64     54.84 o 
   0  10   7     2052.66     2215.45    140.70 o 
   1  10   7      101.92       18.77    111.53 o 
   2  10   7       43.57        9.27     59.43 o 
   3  10   7      447.49      587.68     85.41 o 
   4  10   7       49.16       53.67     72.64 o 
   5  10   7        3.17      -89.32     76.62 o 
   6  10   7        0.15       54.57    129.70 o 
  -7  11   7        6.08       10.70    107.38 o 
  -6  11   7      370.04      458.25     95.06 o 
  -5  11   7      474.34      377.68     83.90 o 
  -4  11   7      119.70       29.68     65.20 o 
  -3  11   7     1180.65     1305.95    110.40 o 
  -2  11   7      401.03      476.67    136.10 o 
  -1  11   7     2563.85     2478.16    203.76 o 
   0  11   7     3827.08     3797.80    209.69 o 
   1  11   7      184.56      164.08     64.64 o 
   2  11   7     1467.91     1613.48    127.07 o 
   3  11   7     1810.66     1938.32    147.89 o 
   4  11   7       14.59       54.96     76.29 o 
   5  11   7      888.59     1316.22    165.56 o 
  -6  12   7      312.16      156.61     90.30 o 
  -5  12   7      537.70      473.97     91.91 o 
  -4  12   7       14.74      -51.66     65.97 o 
  -3  12   7      582.96      595.03    197.44 o 
  -2  12   7      351.81      348.06    102.03 o 
  -1  12   7       98.39      -72.22    106.47 o 
   0  12   7      232.89      306.99    108.10 o 
   1  12   7      234.89      138.58     70.61 o 
   2  12   7        8.60      -11.13     67.94 o 
   3  12   7       10.28      110.08     77.80 o 
   4  12   7       27.25      -74.59     80.20 o 
   5  12   7        7.31      -45.28     85.50 o 
  -6  13   7        6.18      -86.86    116.74 o 
  -5  13   7        1.34       -6.51     79.83 o 
  -4  13   7      165.44      197.10     83.00 o 
  -3  13   7      282.12      172.70     96.95 o 
  -2  13   7       24.79      -95.91    159.08 o 
  -1  13   7      392.69      457.96    185.71 o 
   0  13   7      528.45      567.25    124.65 o 
   1  13   7      237.08      132.53     74.07 o 
   2  13   7      413.78      377.41     88.48 o 
   3  13   7       60.21       18.31     80.29 o 
   4  13   7      176.71      208.52     93.64 o 
  -5  14   7       59.45      -24.65     84.94 o 
  -4  14   7      261.68       57.51    114.29 o 
  -3  14   7       29.01        8.16    178.22 o 
  -2  14   7      237.74      -43.09    170.72 o 
  -1  14   7      235.65      106.42    175.11 o 
   0  14   7       72.71       19.87    103.17 o 
   1  14   7      362.44      414.49    167.55 o 
   2  14   7      109.01       24.56     79.44 o 
   3  14   7       37.24      149.53    102.32 o 
  -4  15   7       90.24      -44.17    201.72 o 
  -3  15   7       48.72     -129.22    185.10 o 
  -2  15   7      243.39      165.08    200.39 o 
  -1  15   7      243.02      475.15    208.71 o 
   0  15   7       67.93     -203.17    174.74 o 
   1  15   7      326.10      255.37    127.17 o 
   2  15   7       49.04      -29.09    113.50 o 
  -2  16   7       79.47      -46.08    200.82 o 
  -1  16   7      334.61      288.95    211.94 o 
   0  16   7        0.64      -98.21    188.00 o 
   1  16   7      296.07       81.43    195.13 o 
  -8   0   8      750.45     1405.73    201.30 o 
  -7   0   8     2776.37     2983.18    293.53 o 
  -6   0   8      890.04      986.48    144.33 o 
  -5   0   8     4111.49     4170.00    366.92 o 
  -4   0   8     5974.02     6161.72    360.06 o 
  -3   0   8     3280.41     3173.92    191.19 o 
  -2   0   8    21963.20    20933.10   1663.90 o 
  -1   0   8      615.38      704.24     58.35 o 
   0   0   8     1601.62     1371.60     96.22 o 
   1   0   8     5109.98     5005.47    298.96 o 
   2   0   8      232.47      228.88     50.94 o 
   3   0   8     2317.29     2106.93    158.62 o 
   4   0   8      241.63      397.09     88.53 o 
   5   0   8      376.61      431.78    213.50 o 
   6   0   8       36.23      -29.68    112.73 o 
   7   0   8       19.01      190.59    140.88 o 
  -8   1   8       10.94      238.14    131.71 o 
  -7   1   8        3.69       83.69     70.94 o 
  -6   1   8      205.62      217.73     66.34 o 
  -5   1   8      513.97      551.25     56.55 o 
  -4   1   8      985.41     1025.11     56.87 o 
  -3   1   8     1115.45     1013.15     64.74 o 
  -2   1   8     9986.15     9978.53    465.87 o 
  -1   1   8     2016.69     2127.07     93.65 o 
   0   1   8     9537.13     9580.60    388.71 o 
   1   1   8    10179.37    10329.28    419.91 o 
   2   1   8       30.75      -10.73     28.16 o 
   3   1   8     3820.55     3642.99    167.88 o 
   4   1   8     2769.45     2634.92    137.62 o 
   5   1   8       92.54       44.47     50.95 o 
   6   1   8     1848.76     1889.15    172.09 o 
   7   1   8      144.80      286.48    105.28 o 
  -9   2   8       62.61      143.68    125.88 o 
  -7   2   8      966.87     1100.96    156.50 o 
  -6   2   8      755.50      851.86     88.72 o 
  -5   2   8     2709.61     2590.24    141.55 o 
  -4   2   8     5712.95     5362.25    259.55 o 
  -3   2   8      172.26      168.86     33.42 o 
  -2   2   8    14885.32    14613.31    676.74 o 
  -1   2   8      298.43      311.70     26.08 o 
   0   2   8     7910.79     8048.33    328.80 o 
   1   2   8     1917.25     1733.54    138.92 o 
   2   2   8      636.87      656.54     57.78 o 
   3   2   8      809.01      852.69     99.18 o 
   4   2   8     1077.64     1075.13    131.79 o 
   5   2   8      264.84      311.26     70.53 o 
   6   2   8      199.17      186.72     73.80 o 
   7   2   8        7.84      -24.84     99.31 o 
  -9   3   8       39.03        0.48    123.31 o 
  -8   3   8      262.15      267.93    114.44 o 
  -6   3   8     2290.57     2268.61    161.02 o 
  -5   3   8      157.80      132.47     48.19 o 
  -4   3   8       24.51      -40.22     33.37 o 
  -3   3   8     1211.71     1142.45     74.73 o 
  -2   3   8      803.85      735.84     55.88 o 
  -1   3   8      810.81      952.61     90.44 o 
   0   3   8      994.38      884.94     51.55 o 
   1   3   8     2478.36     2611.00    102.84 o 
   2   3   8      668.08      643.85     52.90 o 
   3   3   8     2867.09     2783.59    136.77 o 
   4   3   8      487.82      426.26     68.61 o 
   5   3   8       23.64      -43.83     91.91 o 
   6   3   8      288.13      312.96     82.90 o 
   7   3   8       23.68       64.77     82.15 o 
  -9   4   8        1.95       -1.84    124.08 o 
  -8   4   8        9.64       30.01     82.79 o 
  -7   4   8       34.74      112.83     72.49 o 
  -6   4   8      622.37      534.39     67.33 o 
  -5   4   8       74.27       27.01     47.36 o 
  -4   4   8      573.19      573.82     57.13 o 
  -3   4   8     1142.16     1156.93     77.15 o 
  -2   4   8      524.35      610.26     41.33 o 
  -1   4   8     4754.49     4819.64    177.44 o 
   0   4   8     5276.29     5795.20    210.97 o 
   1   4   8     2253.87     2246.10     91.54 o 
   2   4   8     3017.47     2916.01    159.47 o 
   3   4   8      412.75      414.78     61.18 o 
   4   4   8      278.04      290.57     65.40 o 
   5   4   8      133.50      163.24     69.03 o 
   6   4   8        7.89       66.87     75.92 o 
   7   4   8      162.95       12.30    103.09 o 
  -9   5   8      133.82      168.69    173.69 o 
  -8   5   8      201.25      251.36     93.04 o 
  -7   5   8       11.04       12.89     57.81 o 
  -6   5   8      730.46      789.72     88.57 o 
  -5   5   8      162.64       73.94     38.46 o 
  -4   5   8     1228.08     1265.36    117.96 o 
  -3   5   8     7457.98     7356.02    299.97 o 
  -2   5   8      781.56      872.51     55.91 o 
  -1   5   8     3365.18     3239.02    124.54 o 
   0   5   8     1266.93     1249.12     60.05 o 
   1   5   8      224.36      305.41     31.74 o 
   2   5   8     2982.27     3023.84    141.78 o 
   3   5   8        6.63       -8.87     47.53 o 
   4   5   8      162.76      194.93     81.52 o 
   5   5   8      689.79     1021.82    135.18 o 
   6   5   8       29.14       31.34     77.09 o 
   7   5   8       64.61      182.49     93.11 o 
  -9   6   8       26.65      -74.99    218.61 o 
  -8   6   8        1.86        9.89    127.54 o 
  -7   6   8        3.21       65.28     65.10 o 
  -6   6   8      327.73      227.90     72.62 o 
  -5   6   8      804.45      627.94    100.32 o 
  -4   6   8       76.91       96.56     54.93 o 
  -3   6   8     1565.90     1603.63    102.37 o 
  -2   6   8      619.52      596.26     49.28 o 
  -1   6   8      835.33      802.84     48.70 o 
   0   6   8     3938.13     3962.10    151.70 o 
   1   6   8      671.63      739.22     47.83 o 
   2   6   8     1620.11     1715.42    198.19 o 
   3   6   8      816.27      752.96    102.75 o 
   4   6   8      181.40      193.90     66.89 o 
   5   6   8     2252.97     2322.37    230.58 o 
   6   6   8       77.00       11.84    103.33 o 
  -8   7   8      101.92      262.78    106.64 o 
  -7   7   8      180.20      146.49     72.83 o 
  -6   7   8     1088.99     1168.35    136.26 o 
  -5   7   8      517.90      637.06     76.87 o 
  -4   7   8     1901.41     2320.88    168.19 o 
  -3   7   8     3200.11     3186.12    145.09 o 
  -2   7   8      445.19      473.37     46.41 o 
  -1   7   8     5170.72     5268.35    198.63 o 
   0   7   8     1070.44     1065.42    107.09 o 
   1   7   8     3014.43     3072.70    167.93 o 
   2   7   8     2870.74     2933.01    167.06 o 
   3   7   8      299.84      360.87     67.57 o 
   4   7   8     1039.01     1192.46    108.65 o 
   5   7   8        2.86       27.10     70.60 o 
   6   7   8      271.31      188.96     91.06 o 
  -8   8   8      205.92      190.27     88.66 o 
  -7   8   8      155.94      140.91     77.54 o 
  -6   8   8       28.81      -26.35     93.72 o 
  -5   8   8      236.61      208.74     64.48 o 
  -4   8   8      444.26      447.29     68.96 o 
  -3   8   8      273.01      332.31     71.50 o 
  -2   8   8      438.44      508.99     52.00 o 
  -1   8   8      359.78      432.04     43.98 o 
   0   8   8      682.07      736.95     53.88 o 
   1   8   8      814.88      836.76     78.33 o 
   2   8   8      627.84      689.02     77.16 o 
   3   8   8      202.05      166.59     62.50 o 
   4   8   8      287.71      289.31     76.56 o 
   5   8   8      342.97      313.28    143.98 o 
   6   8   8        0.13      -86.07     83.80 o 
  -8   9   8        9.56      -28.14     84.56 o 
  -7   9   8        1.17      -32.02     76.51 o 
  -6   9   8      129.63       80.09     71.75 o 
  -5   9   8        8.53       13.23     62.52 o 
  -4   9   8      368.74      412.72     71.56 o 
  -3   9   8       46.52      -60.53     61.13 o 
  -2   9   8      107.15      120.94     42.95 o 
  -1   9   8       84.00      133.74     38.41 o 
   0   9   8       48.94      -51.35     37.92 o 
   1   9   8       11.15       23.82     52.13 o 
   2   9   8        6.22       33.02     64.00 o 
   3   9   8       37.30       27.36     62.62 o 
   4   9   8      414.16      251.38     80.35 o 
   5   9   8        2.24       56.83     79.22 o 
   6   9   8      117.79      200.89     93.98 o 
  -7  10   8        3.06      -98.45     78.30 o 
  -6  10   8        0.46      -83.47     70.88 o 
  -5  10   8       78.49       64.54     70.14 o 
  -4  10   8        6.31      -20.41     60.52 o 
  -3  10   8      223.63      188.43     78.36 o 
  -2  10   8     1077.90     1107.07     93.01 o 
  -1  10   8       17.95       39.26     48.78 o 
   0  10   8      596.10      549.18    135.23 o 
   1  10   8      711.88      603.09     79.84 o 
   2  10   8      164.79      241.42     69.49 o 
   3  10   8       24.92       14.79     65.57 o 
   4  10   8       12.43      -27.97     71.18 o 
   5  10   8       93.02      -37.45    115.28 o 
  -7  11   8       80.09      -16.54     86.39 o 
  -6  11   8      371.90      466.56     94.42 o 
  -5  11   8        1.15      -53.54    107.82 o 
  -4  11   8      156.60      129.71     68.56 o 
  -3  11   8      377.90      392.91     93.16 o 
  -2  11   8      391.85      456.03    121.19 o 
  -1  11   8      232.71      196.16     89.30 o 
   0  11   8      880.04      878.80    108.65 o 
   1  11   8      349.80      414.89     75.74 o 
   2  11   8      571.69      587.48     94.09 o 
   3  11   8       25.81       77.91     72.25 o 
   4  11   8        6.69      146.02     84.61 o 
   5  11   8        2.74      118.31    115.16 o 
  -6  12   8        0.23      -51.06     84.93 o 
  -5  12   8       87.14      141.47     81.52 o 
  -4  12   8        2.57      -73.45     85.81 o 
  -3  12   8      221.22       99.29     86.77 o 
  -2  12   8      313.77      414.15     94.64 o 
  -1  12   8        6.92      -73.62    136.10 o 
   0  12   8      457.76      600.10     95.23 o 
   1  12   8        3.51      -34.38     65.04 o 
   2  12   8      461.35      625.63     92.82 o 
   3  12   8     1108.31     1095.55    186.85 o 
   4  12   8       70.19       48.55     82.11 o 
  -6  13   8      471.70      544.50    106.12 o 
  -5  13   8       71.77       70.61     85.31 o 
  -4  13   8      193.32       56.49     97.21 o 
  -3  13   8     1970.51     1692.87    234.77 o 
  -2  13   8        2.23      -19.28    157.53 o 
  -1  13   8      946.65     1079.39    222.99 o 
   0  13   8      355.29      172.67    159.71 o 
   1  13   8       33.85        0.05     72.43 o 
   2  13   8      229.03      142.37     84.37 o 
   3  13   8      111.21      102.26    173.86 o 
   4  13   8      101.61       48.12     89.39 o 
  -5  14   8        3.47     -142.74     95.16 o 
  -4  14   8      118.08      171.70    216.08 o 
  -3  14   8      219.14      301.45    192.51 o 
  -2  14   8       25.92      -96.91    167.35 o 
  -1  14   8      654.83      625.82    208.99 o 
   0  14   8      591.48      379.72    186.17 o 
   1  14   8      114.28       -0.62    169.04 o 
   2  14   8     1165.48     1304.74    132.61 o 
   3  14   8      186.29      217.84     93.97 o 
  -4  15   8      316.01     -277.03    184.69 o 
  -3  15   8      186.58       18.27    202.25 o 
  -2  15   8       35.27      183.01    190.46 o 
  -1  15   8      207.89      306.94    201.09 o 
   0  15   8      214.91      128.08    191.55 o 
   1  15   8       16.26      -54.73    180.59 o 
   2  15   8       75.35      -72.03    114.34 o 
  -2  16   8      264.97       33.69    210.00 o 
  -1  16   8      732.50      246.88    219.90 o 
   0  16   8       25.78      -48.94    199.88 o 
  -9   1   9        2.76      246.10    152.15 o 
  -8   1   9       26.98       61.57    116.83 o 
  -7   1   9      101.99       21.37     77.07 o 
  -6   1   9      234.19      216.38     69.74 o 
  -5   1   9      649.26      853.09     89.21 o 
  -4   1   9      560.74      624.58     72.42 o 
  -3   1   9       64.75      145.11     32.20 o 
  -2   1   9      775.19      707.03     51.35 o 
  -1   1   9       56.31       53.94     18.62 o 
   0   1   9     2327.47     2460.84    110.61 o 
   1   1   9      367.98      383.13     39.28 o 
   2   1   9      315.72      290.22     41.22 o 
   3   1   9      154.23       90.98     43.87 o 
   4   1   9       23.69      -10.45     44.35 o 
   5   1   9        9.12       59.31     61.63 o 
   6   1   9       54.90       43.76     70.45 o 
   7   1   9        7.73       28.95    102.59 o 
  -9   2   9       56.27      171.67     92.80 o 
  -8   2   9      291.42      368.26    146.02 o 
  -7   2   9      181.73      134.15     73.24 o 
  -6   2   9       35.68       22.36     58.51 o 
  -5   2   9       51.75       72.34     56.40 o 
  -4   2   9      273.82      245.17     43.43 o 
  -3   2   9      861.10      990.16    104.30 o 
  -2   2   9      625.09      714.53     53.99 o 
  -1   2   9        9.82       18.91     28.51 o 
   0   2   9       18.57        1.79     22.77 o 
   1   2   9     2007.92     1986.32     96.92 o 
   2   2   9      340.89      359.41     44.13 o 
   3   2   9      844.59      793.17     66.67 o 
   4   2   9      858.38      780.26    135.24 o 
   5   2   9      674.13      699.81     89.53 o 
   6   2   9      599.87      362.02     87.03 o 
   7   2   9       18.08       16.75     95.60 o 
  -9   3   9        6.07      127.89    120.25 o 
  -8   3   9      504.79      621.59    106.58 o 
  -7   3   9      564.97      717.65    155.40 o 
  -6   3   9     2092.82     1888.71    150.40 o 
  -5   3   9     3359.69     3380.50    176.89 o 
  -4   3   9       62.18       69.23     39.41 o 
  -3   3   9     4357.17     4471.47    221.04 o 
  -2   3   9    15825.54    16524.05    766.11 o 
  -1   3   9     1673.08     1748.57     83.19 o 
   0   3   9    11241.64    10790.86    507.04 o 
   1   3   9      961.58      942.18     60.88 o 
   2   3   9     1491.73     1422.60    169.04 o 
   3   3   9     1968.12     1826.29    105.40 o 
   4   3   9       73.32       87.81     59.55 o 
   5   3   9      785.57      792.04    120.24 o 
   6   3   9       83.10      -78.47     70.49 o 
   7   3   9      114.38      296.03     95.38 o 
  -9   4   9        9.00       36.44    120.06 o 
  -8   4   9        2.28     -103.29    101.99 o 
  -7   4   9        4.18       34.31     97.25 o 
  -5   4   9        6.83       68.82     49.29 o 
  -4   4   9      297.99      388.51     82.43 o 
  -3   4   9        8.63      -16.80     36.25 o 
  -2   4   9     2814.62     2948.16    153.02 o 
  -1   4   9     2557.43     2748.52    106.54 o 
   0   4   9     2577.95     2535.62    101.14 o 
   1   4   9     2415.36     2423.29    115.68 o 
   2   4   9      916.92     1052.14    150.23 o 
   3   4   9     3095.18     2808.00    217.86 o 
   4   4   9      115.01       72.90     67.68 o 
   5   4   9       31.86       -8.36     63.31 o 
   6   4   9      486.43      567.28     99.40 o 
   7   4   9       13.82       43.88    159.12 o 
  -9   5   9       24.06      -53.43    119.33 o 
  -8   5   9      768.66     1112.17    184.68 o 
  -7   5   9      180.78      422.64    127.66 o 
  -6   5   9      320.60      365.63     77.05 o 
  -5   5   9     2426.14     2292.83    115.06 o 
  -4   5   9        3.57       -6.05     33.80 o 
  -3   5   9     4515.70     4305.02    184.40 o 
  -2   5   9     2518.99     2512.73    115.17 o 
  -1   5   9       64.54       44.58     25.00 o 
   0   5   9     8354.15     8284.58    299.48 o 
   1   5   9      274.42      288.35     40.80 o 
   2   5   9      466.59      527.28     53.77 o 
   3   5   9      520.03      622.07     74.40 o 
   4   5   9      971.34      962.64    124.50 o 
   5   5   9      212.27      360.29    105.65 o 
   6   5   9      103.84      151.45     83.86 o 
  -8   6   9      149.30       36.29    127.27 o 
  -7   6   9      169.65      157.51    112.35 o 
  -6   6   9       74.60       72.53    136.84 o 
  -5   6   9        5.83      -27.50     57.85 o 
  -4   6   9      535.92      510.27     52.79 o 
  -3   6   9     1552.21     1532.93     85.30 o 
  -2   6   9        0.01      -28.31     29.63 o 
  -1   6   9     3132.84     3103.22    123.47 o 
   0   6   9     2255.94     2147.11     90.85 o 
   1   6   9       16.82      -30.49     34.12 o 
   2   6   9     1181.91     1120.06     96.19 o 
   3   6   9     1135.50     1380.76    109.02 o 
   4   6   9       15.16      131.57     66.45 o 
   5   6   9     1168.19     1166.99    119.77 o 
   6   6   9      168.86      148.98    108.92 o 
  -8   7   9       45.35       45.56    116.27 o 
  -7   7   9        2.74       26.21     84.63 o 
  -6   7   9      281.22      487.45     94.04 o 
  -5   7   9      618.88      576.83     89.50 o 
  -4   7   9      122.07      123.48     54.52 o 
  -3   7   9      280.97      339.24     46.27 o 
  -2   7   9      367.20      430.48     47.79 o 
  -1   7   9      188.98      259.39     40.90 o 
   0   7   9      542.17      605.43     59.91 o 
   1   7   9      646.58      614.31    100.21 o 
   2   7   9       75.59       51.74     79.78 o 
   3   7   9       77.53       39.42     58.32 o 
   4   7   9      319.88      421.23     81.76 o 
   5   7   9       33.78       69.02     77.29 o 
   6   7   9       11.39       26.16     88.64 o 
  -8   8   9        0.34       -9.46    105.05 o 
  -7   8   9      410.44      534.26     92.52 o 
  -6   8   9      747.82      590.83    105.76 o 
  -5   8   9        2.20       18.53     65.40 o 
  -4   8   9     5569.27     5547.74    278.58 o 
  -3   8   9      409.27      479.75     55.20 o 
  -2   8   9     1155.79     1298.61     80.94 o 
  -1   8   9     4912.79     4928.53    211.38 o 
   0   8   9     3646.33     3737.14    149.65 o 
   1   8   9     3028.32     2824.06    160.82 o 
   2   8   9     1200.35     1279.74    104.91 o 
   3   8   9      347.56      379.51     76.38 o 
   4   8   9      774.79      745.36    151.52 o 
   5   8   9      445.33      384.58     92.71 o 
   6   8   9       84.41      105.63     96.91 o 
  -8   9   9        5.14       84.43    117.61 o 
  -7   9   9       25.59      118.65     81.95 o 
  -6   9   9        0.68       31.84     69.94 o 
  -5   9   9       23.61       56.59    139.85 o 
  -4   9   9      120.63       -6.21     70.07 o 
  -3   9   9      137.82      122.16     59.35 o 
  -2   9   9      226.27      227.76     49.54 o 
  -1   9   9      745.04      823.69     65.83 o 
   0   9   9      361.19      472.56     55.59 o 
   1   9   9     1133.45     1178.90     97.90 o 
   2   9   9     1056.51     1104.27    101.06 o 
   3   9   9      233.06      251.28     74.65 o 
   4   9   9      928.28     1004.66    111.64 o 
   5   9   9      373.56      424.58     97.34 o 
  -7  10   9      592.12      557.45    172.19 o 
  -6  10   9      846.43      937.13    110.95 o 
  -5  10   9      283.72      243.80    126.26 o 
  -4  10   9     1730.70     1808.69    159.69 o 
  -3  10   9     1673.62     1710.83    161.31 o 
  -2  10   9     1294.49     1332.11    103.21 o 
  -1  10   9     3367.20     3542.75    190.67 o 
   0  10   9      118.99       63.75     70.95 o 
   1  10   9     2116.06     2074.28    140.93 o 
   2  10   9     1667.31     1701.06    130.64 o 
   3  10   9      114.71       81.22     70.91 o 
   4  10   9      918.60     1084.98    120.38 o 
   5  10   9       85.07      135.71    139.79 o 
  -7  11   9       34.20      -69.12     86.68 o 
  -6  11   9       15.09       69.03     84.11 o 
  -5  11   9      100.88       85.65     94.61 o 
  -4  11   9       15.68      -76.54     85.60 o 
  -3  11   9      132.12      165.48     68.28 o 
  -2  11   9      252.65      265.76     68.88 o 
  -1  11   9     1207.79     1241.67     99.81 o 
   0  11   9      222.14      201.15     84.24 o 
   1  11   9      930.29     1255.21    112.10 o 
   2  11   9     1008.00      955.59    104.21 o 
   3  11   9      530.44      639.46     98.17 o 
   4  11   9      944.59      889.23    241.68 o 
  -6  12   9      224.70      355.67    115.97 o 
  -5  12   9       69.01      -71.37     94.07 o 
  -4  12   9     1470.26     1551.52    129.69 o 
  -3  12   9       67.01       29.54     68.03 o 
  -2  12   9      639.79      516.51    144.28 o 
  -1  12   9     1860.52     1770.56    257.63 o 
   0  12   9        9.00       13.82    102.03 o 
   1  12   9      588.19      542.95    113.23 o 
   2  12   9      488.68      469.23     90.63 o 
   3  12   9       22.08       39.64     80.67 o 
   4  12   9      126.92       97.96     88.75 o 
  -5  13   9      155.59       -0.57     99.45 o 
  -4  13   9       20.40       12.81    132.36 o 
  -3  13   9      180.90      295.95    176.94 o 
  -2  13   9      166.28      260.01    178.21 o 
  -1  13   9        4.74     -125.63    146.66 o 
   0  13   9      407.45       67.69    160.07 o 
   1  13   9      757.94      689.01    253.72 o 
   2  13   9       19.91      -11.31     79.37 o 
   3  13   9      328.94      379.21    100.20 o 
  -5  14   9        0.19     -198.12    241.11 o 
  -4  14   9        2.62      168.35    157.61 o 
  -3  14   9       80.42       71.44    183.85 o 
  -2  14   9        6.11      -48.02    165.10 o 
  -1  14   9       30.32     -131.40    157.39 o 
   0  14   9       18.58       52.25    165.81 o 
   1  14   9        4.54     -163.02    157.34 o 
   2  14   9        4.47      -30.01    107.62 o 
  -3  15   9      394.98      395.49    225.33 o 
  -2  15   9      379.37      517.30    213.14 o 
  -1  15   9      279.09      133.71    191.96 o 
   0  15   9      456.91      775.11    225.44 o 
   1  15   9       10.43      178.34    186.11 o 
  -8   0  10      864.46      728.24    159.58 o 
  -7   0  10       10.22       60.94    104.66 o 
  -6   0  10     4410.43     4416.23    398.63 o 
  -5   0  10     1287.01     1305.25    162.18 o 
  -4   0  10     1756.23     1622.20    178.29 o 
  -3   0  10    11139.16     9736.01    795.57 o 
  -2   0  10     2371.84     2088.51    202.50 o 
  -1   0  10    13394.42    12704.64    724.99 o 
   0   0  10    12460.29    12069.84    692.86 o 
   1   0  10       71.04       75.98     41.19 o 
   2   0  10    14283.46    13672.02    789.08 o 
   3   0  10     5789.03     5829.90    362.83 o 
   4   0  10     1312.38     1096.92    121.67 o 
   5   0  10     1430.96     1105.84    133.19 o 
   6   0  10       99.09       70.83    124.37 o 
  -9   1  10      280.31      182.74    151.77 o 
  -8   1  10       24.78     -120.91     80.61 o 
  -7   1  10       38.29       31.94    127.01 o 
  -6   1  10      364.75      575.80    117.22 o 
  -5   1  10      362.79      598.92    145.36 o 
  -4   1  10      362.73      374.88     63.39 o 
  -3   1  10        5.59       65.97     46.62 o 
  -2   1  10       78.36      162.59     38.48 o 
  -1   1  10       47.17       43.01     21.65 o 
   0   1  10       79.53       77.57     26.79 o 
   1   1  10      304.10      324.86     39.64 o 
   2   1  10     1594.76     1466.61     86.86 o 
   3   1  10     2546.18     2291.48    124.05 o 
   4   1  10       11.39       10.41     48.30 o 
   5   1  10     1040.31     1081.18    106.13 o 
   6   1  10       94.07      110.96     81.73 o 
  -9   2  10       60.62      172.11    149.38 o 
  -8   2  10      103.55      -12.41    123.71 o 
  -7   2  10       54.22       13.17     69.61 o 
  -6   2  10     2436.40     2442.05    178.39 o 
  -5   2  10      717.23      744.52    176.27 o 
  -4   2  10     1306.53     1431.43    117.19 o 
  -3   2  10     6501.12     6565.72    315.13 o 
  -2   2  10     1943.57     2000.13    111.74 o 
  -1   2  10     4778.41     4358.75    215.46 o 
   0   2  10     7282.25     7135.80    294.36 o 
   1   2  10        2.85       -3.83     29.23 o 
   2   2  10     4759.76     4505.27    200.41 o 
   3   2  10       20.88       -4.08     41.20 o 
   4   2  10      223.06      262.42     57.21 o 
   5   2  10      408.35      461.82     83.45 o 
   6   2  10      102.82      192.73     84.00 o 
  -9   3  10       15.44        0.36    147.30 o 
  -8   3  10      507.48      476.94    161.89 o 
  -7   3  10      246.31      247.03    133.94 o 
  -6   3  10      410.46      464.98     81.96 o 
  -5   3  10      664.05      717.78     86.45 o 
  -4   3  10      162.48       80.85     52.49 o 
  -3   3  10       19.62      -14.88     36.01 o 
  -2   3  10     4098.64     4089.89    205.13 o 
  -1   3  10     2609.96     2651.44    140.45 o 
   0   3  10       81.21       39.11     35.85 o 
   1   3  10      938.93      947.61     63.78 o 
   2   3  10     1440.66     1607.99     94.34 o 
   3   3  10     2326.72     2216.74    121.81 o 
   4   3  10     1315.69     1307.25    110.44 o 
   5   3  10       81.58        9.30     67.63 o 
   6   3  10        0.33        3.63     78.31 o 
  -9   4  10       23.41       85.33     94.43 o 
  -8   4  10        3.56       19.72     85.23 o 
  -7   4  10       44.59       -9.12     76.77 o 
  -6   4  10      115.38      150.30     69.92 o 
  -5   4  10       33.24       49.42    104.84 o 
  -4   4  10      740.68      806.15    104.56 o 
  -3   4  10      115.41       57.29     42.40 o 
  -2   4  10       58.47       28.81     36.31 o 
  -1   4  10      521.11      553.25     65.70 o 
   0   4  10       74.77       32.56     24.76 o 
   1   4  10      258.25      365.18     52.47 o 
   2   4  10      320.72      343.00     61.69 o 
   3   4  10     2443.28     2267.39    179.37 o 
   4   4  10      178.62       99.57     61.85 o 
   5   4  10        0.28      -49.93     67.38 o 
   6   4  10       90.56      105.62    106.69 o 
  -9   5  10       11.31     -160.13    207.26 o 
  -8   5  10        8.78        4.60     89.66 o 
  -7   5  10      765.91      740.94    111.29 o 
  -6   5  10      288.97      189.76     77.82 o 
  -5   5  10      772.42      778.56     96.46 o 
  -4   5  10     2820.03     2804.44    131.98 o 
  -3   5  10      231.03      197.41     40.18 o 
  -2   5  10     1595.39     1481.67     94.81 o 
  -1   5  10     2431.91     2335.18    108.27 o 
   0   5  10     1300.53     1306.67     64.77 o 
   1   5  10     6569.88     6540.48    278.66 o 
   2   5  10       27.30       63.56     41.97 o 
   3   5  10      266.68      389.56     69.33 o 
   4   5  10      951.30      767.86    153.51 o 
   5   5  10       44.31       43.71     93.78 o 
   6   5  10      296.31      473.97    172.64 o 
  -8   6  10      258.17      360.63    148.73 o 
  -7   6  10      363.41      413.05    127.44 o 
  -6   6  10      316.26      241.62     82.66 o 
  -5   6  10      566.46      613.76     74.13 o 
  -4   6  10       97.97      118.68     42.12 o 
  -3   6  10       17.70       70.98     37.64 o 
  -2   6  10      147.46      138.53     38.07 o 
  -1   6  10      950.11     1040.72     66.52 o 
   0   6  10       30.92       72.97     29.31 o 
   1   6  10        8.20      -29.94     44.93 o 
   2   6  10      426.35      487.64     94.59 o 
   3   6  10       58.98      111.78     61.50 o 
   4   6  10      233.94      449.17     81.59 o 
   5   6  10       28.51       92.42     78.87 o 
   6   6  10       22.55       38.38     89.21 o 
  -8   7  10        0.38     -169.94    125.06 o 
  -7   7  10      193.36      230.71    124.43 o 
  -6   7  10      443.25      531.80    167.60 o 
  -5   7  10     1460.33     1529.39    144.31 o 
  -4   7  10     2994.16     2896.46    139.41 o 
  -3   7  10        4.59       -1.66     36.77 o 
  -2   7  10     4480.04     4349.84    189.07 o 
  -1   7  10     1783.60     1537.04     85.90 o 
   0   7  10     3869.70     3602.80    169.36 o 
   1   7  10     1969.10     1921.36    123.81 o 
   2   7  10        2.98       -8.08     51.64 o 
   3   7  10     1398.22     1439.58    118.59 o 
   4   7  10      426.49      410.74     85.63 o 
   5   7  10      144.26      171.43     84.91 o 
   6   7  10      352.97      377.14    105.92 o 
  -8   8  10       18.73       56.59    148.77 o 
  -7   8  10       32.82       66.34    122.63 o 
  -6   8  10       35.70       47.54     82.22 o 
  -5   8  10       63.04       82.74     63.40 o 
  -4   8  10      379.97      479.96     90.08 o 
  -3   8  10      884.73     1157.18     85.09 o 
  -2   8  10      376.74      509.12     54.64 o 
  -1   8  10       56.93       57.57     41.29 o 
   0   8  10     1752.74     1768.30    124.00 o 
   1   8  10      291.78      366.44     80.84 o 
   2   8  10      248.13      351.33     69.10 o 
   3   8  10       11.16      -30.62     61.59 o 
   4   8  10       83.79       20.43     74.89 o 
   5   8  10       97.76       93.37     84.74 o 
  -7   9  10       29.38     -102.95    117.42 o 
  -6   9  10      116.68       81.07     85.38 o 
  -5   9  10       42.15        6.89     63.35 o 
  -4   9  10       54.02       13.90     68.64 o 
  -3   9  10      177.83       80.13     58.65 o 
  -2   9  10      217.32      229.45     50.32 o 
  -1   9  10      242.12      160.41     45.31 o 
   0   9  10      315.70      355.73     82.16 o 
   1   9  10      453.87      400.82     73.81 o 
   2   9  10        3.29      -11.23     58.99 o 
   3   9  10      379.47      522.24    105.15 o 
   4   9  10        3.34       38.10     73.64 o 
   5   9  10       11.04       14.77    100.79 o 
  -7  10  10       19.65      229.50    144.02 o 
  -6  10  10       14.51      -32.04     90.90 o 
  -5  10  10        4.11       -2.53     69.46 o 
  -4  10  10        2.85      -36.51     61.73 o 
  -3  10  10      188.13      126.33     85.37 o 
  -2  10  10        0.45      -45.68     53.39 o 
  -1  10  10       14.98      -38.23     55.81 o 
   0  10  10        5.95       13.31     73.74 o 
   1  10  10        6.72       22.10    111.15 o 
   2  10  10       21.91      101.33     67.01 o 
   3  10  10        6.83       59.87     72.38 o 
   4  10  10       24.80       62.10     84.52 o 
   5  10  10      315.89      379.31    102.20 o 
  -7  11  10       52.69       44.42    144.67 o 
  -6  11  10        1.19       89.79    138.61 o 
  -5  11  10      123.87       79.47     77.32 o 
  -4  11  10      217.59      212.05     77.65 o 
  -3  11  10        0.52      -40.31     64.88 o 
  -2  11  10      520.17      454.00    104.32 o 
  -1  11  10      558.99      514.55     73.67 o 
   0  11  10        8.73      106.32     79.67 o 
   1  11  10      772.35      896.67    124.00 o 
   2  11  10      605.53      555.24     91.29 o 
   3  11  10        2.68       99.46     81.03 o 
   4  11  10      419.82      509.14    102.57 o 
  -6  12  10        0.52       36.23    104.52 o 
  -5  12  10       56.27       28.31    133.14 o 
  -4  12  10       48.89       23.02     88.53 o 
  -3  12  10        7.65       61.62     72.79 o 
  -2  12  10        0.11      -73.49     74.50 o 
  -1  12  10      107.88      123.95    147.69 o 
   0  12  10        4.44      -12.17     81.90 o 
   1  12  10      102.40      137.09     92.67 o 
   2  12  10      235.43      308.92    109.36 o 
   3  12  10       21.45       91.94     82.87 o 
  -5  13  10      178.65      382.89     98.84 o 
  -4  13  10      385.44      422.10     94.08 o 
  -3  13  10        9.01       46.41     93.15 o 
  -2  13  10     1145.72     1222.00    142.42 o 
  -1  13  10     1071.66     1129.17    221.31 o 
   0  13  10      111.83        5.16    160.44 o 
   1  13  10      720.64      767.86    131.96 o 
   2  13  10      156.35      197.90    167.80 o 
   3  13  10      229.50      206.55    119.13 o 
  -4  14  10        6.93      -84.80    101.20 o 
  -3  14  10        5.48       38.15    109.36 o 
  -2  14  10       50.09     -123.27    164.94 o 
  -1  14  10        4.37      264.25    185.56 o 
   0  14  10        5.38      159.51    179.43 o 
   1  14  10      102.57      135.94    168.70 o 
   2  14  10        2.30      -46.79    107.81 o 
  -3  15  10       10.85        5.41    195.30 o 
  -2  15  10      598.13      619.01    220.79 o 
  -1  15  10       88.15     -153.75    177.17 o 
   0  15  10       72.40      206.25    182.24 o 
  -9   1  11       60.62      156.75    152.22 o 
  -8   1  11       18.30       87.80     91.50 o 
  -7   1  11        1.70       86.61     79.31 o 
  -6   1  11       80.01       -4.04     64.48 o 
  -5   1  11       39.83        4.17    116.20 o 
  -4   1  11      727.95      735.20     84.70 o 
  -3   1  11      812.06      789.42     84.53 o 
  -2   1  11       56.13       55.79     49.67 o 
  -1   1  11      826.24      914.37    103.48 o 
   0   1  11      814.20      849.21     60.87 o 
   1   1  11       24.39       29.23     48.91 o 
   2   1  11      334.19      372.04     50.76 o 
   3   1  11      117.87       52.44     46.04 o 
   4   1  11        5.74       25.03     51.10 o 
   5   1  11      269.19      199.06     75.29 o 
   6   1  11        1.90      191.25    165.13 o 
  -9   2  11       90.20      -48.27    137.70 o 
  -8   2  11      160.25      107.74    130.56 o 
  -7   2  11      164.35      229.49     87.53 o 
  -6   2  11      190.11      203.70     77.72 o 
  -5   2  11      192.46       70.18     65.16 o 
  -4   2  11      503.44      522.75     75.56 o 
  -3   2  11      120.17      168.15     77.34 o 
  -2   2  11      208.00      313.40     59.88 o 
  -1   2  11      201.73      238.17     42.47 o 
   0   2  11      190.03      183.04     34.85 o 
   1   2  11      807.27      831.20     61.11 o 
   2   2  11       76.57      124.90     41.52 o 
   3   2  11      553.27      509.95     60.86 o 
   4   2  11       32.95       34.99     51.02 o 
   5   2  11      209.19      174.08     76.53 o 
   6   2  11       25.06       22.51     78.56 o 
  -9   3  11       24.98      -21.75     91.07 o 
  -8   3  11      757.06      667.23    174.16 o 
  -7   3  11      116.62      193.40    131.51 o 
  -6   3  11     1283.67     1321.31    127.34 o 
  -5   3  11      234.77      240.97     70.50 o 
  -4   3  11     2843.23     2806.03    319.62 o 
  -3   3  11     2640.60     2538.83    172.25 o 
  -2   3  11     3793.44     3881.72    197.34 o 
  -1   3  11     2636.07     2612.72    139.75 o 
   0   3  11     2590.78     2564.32    141.54 o 
   1   3  11     2493.89     2646.06    127.82 o 
   2   3  11     5801.26     5797.38    253.57 o 
   3   3  11      264.97      308.21     55.87 o 
   4   3  11     1093.39     1098.31    105.54 o 
   5   3  11      331.16      234.85     81.34 o 
   6   3  11      127.93      179.59     96.94 o 
  -9   4  11      194.35      102.22     98.50 o 
  -8   4  11      300.29      199.79     97.72 o 
  -7   4  11      438.26      465.01    151.83 o 
  -6   4  11      836.69      908.09    108.61 o 
  -5   4  11      526.93      486.16     82.98 o 
  -4   4  11      679.79      763.93    197.43 o 
  -3   4  11      334.48      492.06     91.59 o 
  -2   4  11     1474.03     1360.28    153.97 o 
  -1   4  11       89.36      105.65     42.20 o 
   0   4  11      544.56      533.09     46.04 o 
   1   4  11       16.18       58.75     45.82 o 
   2   4  11       12.08       -4.54     50.51 o 
   3   4  11      736.83      701.80    119.63 o 
   4   4  11        3.79        8.88     62.86 o 
   5   4  11      396.45      385.01    105.47 o 
   6   4  11        0.48        7.96    140.68 o 
  -8   5  11       84.39       61.17     94.61 o 
  -7   5  11      229.36      217.77     91.76 o 
  -6   5  11      386.38      357.29     86.44 o 
  -5   5  11       13.26       68.02     51.25 o 
  -4   5  11     2189.57     2115.47    158.56 o 
  -3   5  11     2169.72     2061.91    103.95 o 
  -2   5  11      314.79      232.76     39.10 o 
  -1   5  11     3788.76     3840.77    166.41 o 
   0   5  11     1850.31     2038.82    142.88 o 
   1   5  11     1817.62     2008.48    197.92 o 
   2   5  11     3180.97     3005.66    295.37 o 
   3   5  11      295.73      352.60     71.18 o 
   4   5  11      993.65     1099.48    139.72 o 
   5   5  11      368.81      482.77    122.54 o 
   6   5  11        1.49      -82.60     85.99 o 
  -8   6  11        1.31      -13.39    149.27 o 
  -7   6  11      123.18       61.89     90.61 o 
  -6   6  11      427.99      400.59     92.26 o 
  -5   6  11      127.54      232.04     75.46 o 
  -4   6  11      257.54      264.15     49.59 o 
  -3   6  11      335.02      332.64     47.46 o 
  -2   6  11      129.25      127.26     39.21 o 
  -1   6  11       12.12        4.36     46.32 o 
   0   6  11      252.89      301.50     59.00 o 
   1   6  11     1250.74     1336.78     86.20 o 
   2   6  11      108.79       82.96     55.20 o 
   3   6  11      200.51      244.33    108.24 o 
   4   6  11      306.16      317.41     80.56 o 
   5   6  11       67.89      131.55     85.99 o 
  -8   7  11        6.40      136.33    114.05 o 
  -7   7  11      152.89       97.41    130.23 o 
  -6   7  11      101.93       29.91     78.98 o 
  -5   7  11      360.19      383.06     84.60 o 
  -4   7  11      594.81      649.56     62.15 o 
  -3   7  11       13.17       58.15     42.31 o 
  -2   7  11      575.63      525.63     53.69 o 
  -1   7  11     1817.14     1851.55    100.21 o 
   0   7  11        0.03      -35.88     49.59 o 
   1   7  11      316.15      365.50     82.14 o 
   2   7  11      501.91      612.05     79.35 o 
   3   7  11        5.38        3.04     62.90 o 
   4   7  11      175.33      226.15     82.20 o 
   5   7  11        6.95       38.34     79.99 o 
  -8   8  11       79.73      161.02    112.69 o 
  -7   8  11      222.18      280.51    105.92 o 
  -6   8  11       36.11       63.15     88.80 o 
  -5   8  11     1772.59     1632.50    202.73 o 
  -4   8  11       14.07       19.05     58.05 o 
  -3   8  11     2004.39     1969.11    141.90 o 
  -2   8  11     2865.07     2966.75    141.82 o 
  -1   8  11       69.75      119.57     44.33 o 
   0   8  11     3748.81     3402.17    234.47 o 
   1   8  11      751.94      658.59    119.35 o 
   2   8  11      122.95      160.53     62.70 o 
   3   8  11     1420.06     1778.57    156.13 o 
   4   8  11      501.81      752.10    103.77 o 
   5   8  11        9.11       23.67     87.72 o 
  -7   9  11      166.61       99.74    102.56 o 
  -6   9  11      221.53      321.46    227.34 o 
  -5   9  11      441.00      410.35     82.66 o 
  -4   9  11      607.81      472.54    114.28 o 
  -3   9  11      235.13      275.36     69.06 o 
  -2   9  11      568.04      631.97     79.84 o 
  -1   9  11      350.33      381.05     77.74 o 
   0   9  11      100.20      179.53     97.65 o 
   1   9  11       37.40      -45.64     70.15 o 
   2   9  11       12.51      -48.76     77.77 o 
   3   9  11       53.96       23.62     81.11 o 
   4   9  11       85.64       57.43     96.28 o 
   5   9  11       37.31      -62.12     86.50 o 
  -7  10  11       40.11      103.07    160.65 o 
  -6  10  11      162.03      160.27     98.43 o 
  -5  10  11      456.10      511.47    133.29 o 
  -4  10  11      752.81      736.68     99.39 o 
  -3  10  11      978.63      986.90    125.06 o 
  -2  10  11     3044.72     3248.33    158.29 o 
  -1  10  11      492.25      742.12    131.35 o 
   0  10  11     2364.75     2110.36    180.89 o 
   1  10  11     3012.48     3225.68    495.62 o 
   2  10  11      489.40      448.19    170.67 o 
   3  10  11     1756.02     1766.38    184.21 o 
   4  10  11       54.62       55.34     85.60 o 
  -6  11  11       64.52       52.80     98.70 o 
  -5  11  11      505.73      712.04    101.54 o 
  -4  11  11        4.10        2.37     79.38 o 
  -3  11  11      315.06      381.08     83.36 o 
  -2  11  11      650.76      618.87    129.71 o 
  -1  11  11      160.24       95.37     61.27 o 
   0  11  11       62.05       63.82     83.89 o 
   1  11  11       37.54      -37.51     82.39 o 
   2  11  11        4.86      106.66    123.99 o 
   3  11  11       71.13      -62.25     99.19 o 
   4  11  11       28.69      -38.26     89.30 o 
  -6  12  11       35.57        0.56    162.00 o 
  -5  12  11      550.78      664.57    181.17 o 
  -4  12  11       22.19      -26.83     73.91 o 
  -3  12  11      649.46      645.97    115.65 o 
  -2  12  11      244.25      255.18     91.35 o 
  -1  12  11      451.83      229.78    157.07 o 
   0  12  11      819.34      798.66    169.68 o 
   1  12  11      556.39      552.61    116.81 o 
   2  12  11      344.15      414.84    117.55 o 
   3  12  11      619.10      557.05    130.57 o 
  -5  13  11       13.63       84.18    148.91 o 
  -4  13  11       91.32      -21.27    145.42 o 
  -3  13  11      119.88       14.52    109.42 o 
  -2  13  11        2.24     -112.66     75.10 o 
  -1  13  11      119.87      186.62    162.29 o 
   0  13  11      185.51      134.21    166.80 o 
   1  13  11      230.20      233.51    110.91 o 
   2  13  11       84.99      187.52    113.06 o 
  -4  14  11      120.49       56.50    108.83 o 
  -3  14  11      260.56      242.30    107.91 o 
  -2  14  11        3.20      380.91    194.04 o 
  -1  14  11       90.31      208.80    184.88 o 
   0  14  11       71.70       62.01    173.38 o 
   1  14  11      163.01      115.54    183.01 o 
  -2  15  11       59.78     -229.17    152.78 o 
  -1  15  11      267.02      209.90    204.60 o 
  -8   0  12       51.41      131.21    135.03 o 
  -7   0  12      203.37      239.74    124.52 o 
  -6   0  12      745.38      716.24    138.76 o 
  -5   0  12       15.03       44.32     89.44 o 
  -4   0  12     2745.64     2443.67    244.79 o 
  -3   0  12      307.14      330.83     94.27 o 
  -2   0  12     3631.56     3529.14    321.15 o 
  -1   0  12     7794.75     7212.87    608.25 o 
   0   0  12       83.87       49.17     50.04 o 
   1   0  12     3696.63     3861.67    247.01 o 
   2   0  12      829.83      962.12    105.84 o 
   3   0  12      210.93      239.36     77.90 o 
   4   0  12     3786.63     3801.65    334.55 o 
   5   0  12      151.49      299.03    102.35 o 
   6   0  12      485.30      344.06    163.89 o 
  -9   1  12       97.33      -93.49    144.86 o 
  -8   1  12       54.42       19.21     88.70 o 
  -7   1  12      900.28     1148.38    126.59 o 
  -6   1  12      480.89      426.00     86.55 o 
  -5   1  12      872.04      854.89     99.85 o 
  -4   1  12     4986.93     5246.64    320.91 o 
  -3   1  12       39.62       37.76     55.71 o 
  -2   1  12     4076.74     3884.52    246.73 o 
  -1   1  12      963.69      899.88     94.80 o 
   0   1  12       31.88      -10.60     33.17 o 
   1   1  12     1585.94     1390.35    140.98 o 
   2   1  12        0.72      -34.61     38.35 o 
   3   1  12        1.31      -19.75     44.98 o 
   4   1  12        1.00        3.85     78.81 o 
   5   1  12       22.07      159.88     77.14 o 
   6   1  12       11.01      114.25    102.15 o 
  -9   2  12       59.27      -72.17    148.35 o 
  -8   2  12      195.03      325.11    150.64 o 
  -7   2  12      102.34       90.65    157.66 o 
  -6   2  12        9.41      -11.25     69.36 o 
  -5   2  12      855.58      791.16     97.14 o 
  -4   2  12     3140.85     3133.50    209.75 o 
  -3   2  12      269.88      212.84    115.49 o 
  -2   2  12     2574.58     2332.20    165.56 o 
  -1   2  12     2451.69     2420.57    134.36 o 
   0   2  12      730.54      716.96     74.34 o 
   1   2  12     5728.04     5693.99    245.97 o 
   2   2  12      741.09      840.47     70.28 o 
   3   2  12      834.56      875.70     78.03 o 
   4   2  12     1437.57     1569.32    127.40 o 
   5   2  12        2.58      -13.55     71.09 o 
   6   2  12      248.41      283.41     94.40 o 
  -9   3  12      152.71      222.75    128.69 o 
  -8   3  12       70.46       70.88    142.10 o 
  -7   3  12      246.30      311.44     92.97 o 
  -6   3  12       37.07       -7.34     68.87 o 
  -5   3  12       12.76       64.85     65.49 o 
  -4   3  12      634.75      707.65    125.59 o 
  -3   3  12        6.81       42.76     58.38 o 
  -2   3  12        5.80       62.36     55.28 o 
  -1   3  12      328.74      246.44     47.24 o 
   0   3  12     1332.29     1575.16    144.43 o 
   1   3  12       52.92       51.76     39.49 o 
   2   3  12     1207.73     1115.68     81.06 o 
   3   3  12       16.44       -0.70     48.44 o 
   4   3  12       41.91       69.29     67.02 o 
   5   3  12       79.06       73.48     76.08 o 
   6   3  12       68.30       68.91     87.07 o 
  -8   4  12       45.30      115.48    100.25 o 
  -7   4  12        0.45      139.82    139.76 o 
  -6   4  12      414.31      546.04     93.27 o 
  -5   4  12     1343.29     1475.71    134.25 o 
  -4   4  12      373.69      323.32     75.89 o 
  -3   4  12      375.05      418.42     75.36 o 
  -2   4  12      846.18      977.23     77.75 o 
  -1   4  12      116.30       80.54     44.50 o 
   0   4  12     1554.67     1423.25    169.52 o 
   1   4  12       26.46        7.71     47.18 o 
   2   4  12       31.70      -32.61     55.01 o 
   3   4  12      114.55        6.01     57.88 o 
   4   4  12        9.49      -21.09     67.43 o 
   5   4  12        4.39        3.81    140.55 o 
  -8   5  12       53.58       45.11     98.33 o 
  -7   5  12       18.65      201.40     92.17 o 
  -6   5  12      256.85      201.31    143.23 o 
  -5   5  12      830.00      835.78    103.45 o 
  -4   5  12        7.09       56.13     66.69 o 
  -3   5  12     2912.74     2731.48    189.46 o 
  -2   5  12     1032.55     1066.30     69.12 o 
  -1   5  12      726.18      716.80     57.18 o 
   0   5  12     1171.42     1223.41     94.95 o 
   1   5  12       81.15      163.48     55.98 o 
   2   5  12      600.61      529.15     84.51 o 
   3   5  12     2547.11     2069.88    283.33 o 
   4   5  12        2.23       50.17     91.60 o 
   5   5  12      598.10      586.03    101.25 o 
  -8   6  12      262.80      518.09    120.95 o 
  -7   6  12        6.74      -52.45    102.95 o 
  -6   6  12      517.17      515.65    131.05 o 
  -5   6  12      144.11      174.43     59.76 o 
  -4   6  12      914.22      726.28     73.58 o 
  -3   6  12     2747.97     2691.14    129.71 o 
  -2   6  12       16.34        8.55     39.31 o 
  -1   6  12     1162.83     1187.90     75.23 o 
   0   6  12      903.12      872.15     82.55 o 
   1   6  12      127.96      102.47     58.66 o 
   2   6  12     1301.32     1205.59    104.19 o 
   3   6  12       33.16       26.75    108.77 o 
   4   6  12      354.19      421.68     90.89 o 
   5   6  12       17.41       50.15     84.43 o 
  -8   7  12       44.09      -29.18    102.76 o 
  -7   7  12      274.69      231.21     99.65 o 
  -6   7  12      177.74      308.63    115.26 o 
  -5   7  12      122.83      177.25     80.56 o 
  -4   7  12       54.92       37.02     51.44 o 
  -3   7  12      436.05      506.68     56.94 o 
  -2   7  12     1892.93     1824.72    132.17 o 
  -1   7  12     1318.57     1304.91     81.77 o 
   0   7  12     1438.58     1397.39    107.08 o 
   1   7  12      281.14      391.13     83.79 o 
   2   7  12      853.65     1062.88    125.97 o 
   3   7  12      523.30      726.08    137.95 o 
   4   7  12      170.62      244.44     84.94 o 
   5   7  12      366.59      505.55    104.42 o 
  -8   8  12       32.56      121.46    112.99 o 
  -7   8  12       52.88       52.60     97.06 o 
  -6   8  12      241.93      322.83     98.86 o 
  -5   8  12      215.65      150.31     80.82 o 
  -4   8  12      116.41      119.67     77.67 o 
  -3   8  12      177.94      234.91     52.46 o 
  -2   8  12        3.19      -65.16     43.44 o 
  -1   8  12      790.73      867.93    115.34 o 
   0   8  12        3.21      -30.52     67.04 o 
   1   8  12      808.54      906.56    301.66 o 
   2   8  12      265.60      314.91     96.14 o 
   3   8  12       55.50      116.29     84.57 o 
   4   8  12      169.02      152.29    119.78 o 
  -7   9  12       23.72      -53.43     99.35 o 
  -6   9  12       85.36      209.31     99.59 o 
  -5   9  12       71.25       71.04     84.44 o 
  -4   9  12       13.33        9.52     67.31 o 
  -3   9  12       93.91      169.59     62.04 o 
  -2   9  12      295.19      202.70    102.27 o 
  -1   9  12        3.42       85.57     73.87 o 
   0   9  12      147.10      164.55     81.25 o 
   1   9  12      304.43      275.59     91.15 o 
   2   9  12      218.03      102.18     90.58 o 
   3   9  12        1.19       93.46     97.66 o 
   4   9  12       38.15      -62.95     82.26 o 
  -7  10  12       12.46      112.37    109.20 o 
  -6  10  12        5.74      -23.84     94.06 o 
  -5  10  12      236.55      162.61     95.54 o 
  -4  10  12       44.54       80.33     95.88 o 
  -3  10  12      145.00      160.71     96.52 o 
  -2  10  12      777.12      897.98    153.22 o 
  -1  10  12        0.72      -34.21     75.32 o 
   0  10  12      102.91       31.24     80.68 o 
   1  10  12       55.02       74.64     87.44 o 
   2  10  12       12.73       63.65     91.68 o 
   3  10  12       28.38      122.58    106.07 o 
   4  10  12        1.28       54.47    111.96 o 
  -6  11  12        6.92       32.59     98.11 o 
  -5  11  12      173.02      130.81    124.34 o 
  -4  11  12        0.38      -90.44     70.98 o 
  -3  11  12       31.62       -4.72    109.98 o 
  -2  11  12       42.91      -50.05     74.62 o 
  -1  11  12       19.37      -65.74     76.05 o 
   0  11  12      459.58      385.89    103.53 o 
   1  11  12      339.17      366.23    106.27 o 
   2  11  12      102.50       29.70    215.19 o 
   3  11  12      326.41      284.85    117.93 o 
  -5  12  12       55.39      -86.71     90.89 o 
  -4  12  12        2.30       15.87     77.78 o 
  -3  12  12      107.38        9.29    144.69 o 
  -2  12  12       26.08       29.42     86.91 o 
  -1  12  12      107.71      201.50    152.49 o 
   0  12  12       41.62        7.54     92.85 o 
   1  12  12        5.13       66.01     99.51 o 
   2  12  12        5.76       72.12    102.57 o 
  -5  13  12       86.18      189.12     97.18 o 
  -4  13  12       50.98       55.55    100.83 o 
  -3  13  12      680.39      678.71    126.25 o 
  -2  13  12      266.46      361.36    106.18 o 
  -1  13  12      183.58      165.65    164.88 o 
   0  13  12     1163.54     1511.65    254.36 o 
   1  13  12       53.04      120.42    108.25 o 
  -3  14  12      145.13        1.17    205.37 o 
  -2  14  12       11.36     -166.96    162.09 o 
  -1  14  12       18.25     -152.71    166.74 o 
   0  14  12       52.48      -43.27    165.78 o 
  -9   1  13       24.46       80.41    153.64 o 
  -8   1  13        0.76      -20.07    108.36 o 
  -7   1  13       19.75      -13.12     77.69 o 
  -6   1  13       49.59      -57.90     70.47 o 
  -5   1  13        0.81      -35.93     83.35 o 
  -4   1  13       77.84       70.57    110.41 o 
  -3   1  13       12.87       41.22     69.52 o 
  -2   1  13      189.53      169.07     64.32 o 
  -1   1  13       91.40      127.67     62.62 o 
   0   1  13      750.84      815.78     96.34 o 
   1   1  13     4809.40     4652.75    207.47 o 
   2   1  13       35.92       13.29     45.34 o 
   3   1  13      343.37      358.02     62.87 o 
   4   1  13       43.40       59.79     60.39 o 
   5   1  13        1.30       18.00     76.26 o 
  -9   2  13        2.81       12.34    163.09 o 
  -8   2  13       57.43       53.51    141.60 o 
  -7   2  13      210.15      152.82    125.83 o 
  -6   2  13        9.83       10.84     72.34 o 
  -5   2  13     1318.96     1322.67    131.42 o 
  -4   2  13      222.45      223.20     73.00 o 
  -3   2  13     1297.98     1350.07    121.14 o 
  -2   2  13     1782.61     2038.68    157.09 o 
  -1   2  13      119.73      146.62     64.46 o 
   0   2  13     3283.81     3169.63    172.37 o 
   1   2  13      702.37      679.20     73.92 o 
   2   2  13     1068.78     1079.75     82.69 o 
   3   2  13       31.90       34.36     51.66 o 
   4   2  13       10.58       38.34     67.15 o 
   5   2  13      137.05      150.82     81.95 o 
  -8   3  13       13.59     -122.86    137.62 o 
  -7   3  13       47.77        0.75     79.82 o 
  -6   3  13      215.30      319.84     87.70 o 
  -5   3  13      490.95      539.93     90.66 o 
  -4   3  13     1212.99     1268.85    207.50 o 
  -3   3  13       18.58      -23.03     61.95 o 
  -2   3  13     2722.21     2589.67    233.14 o 
  -1   3  13     1190.12     1175.08    113.25 o 
   0   3  13     2156.32     2080.93    237.40 o 
   1   3  13      189.29      238.62     70.12 o 
   2   3  13       63.48       25.06     45.83 o 
   3   3  13     1278.85     1351.74    114.04 o 
   4   3  13      658.97      837.37     99.12 o 
   5   3  13       81.07      -63.96    117.41 o 
  -8   4  13      626.83      683.62    138.05 o 
  -7   4  13      601.80      807.40    187.75 o 
  -6   4  13      144.79      176.57     81.58 o 
  -5   4  13     1136.28     1373.92    133.16 o 
  -4   4  13     1269.38     1107.02    115.92 o 
  -3   4  13      775.07      814.31     97.30 o 
  -2   4  13     2348.25     2430.71    176.73 o 
  -1   4  13        9.71        1.22     43.16 o 
   0   4  13      712.98      604.21     69.53 o 
   1   4  13     1561.40     1573.16    121.17 o 
   2   4  13        4.15       -0.65     57.36 o 
   3   4  13      374.83      256.59     71.47 o 
   4   4  13        8.87       62.16     73.55 o 
   5   4  13      166.64      159.02    110.54 o 
  -8   5  13        0.01      -25.43     95.74 o 
  -7   5  13       60.02      106.68     89.14 o 
  -6   5  13        0.80      123.53     79.93 o 
  -5   5  13        3.63       62.58     91.87 o 
  -4   5  13       20.71       30.30     67.76 o 
  -3   5  13      289.85      222.24     73.92 o 
  -2   5  13     1220.04     1294.42    132.26 o 
  -1   5  13      181.84      107.41     51.32 o 
   0   5  13      363.07      441.87     67.40 o 
   1   5  13     2361.75     2367.16    151.46 o 
   2   5  13        3.96       10.02    140.13 o 
   3   5  13     1011.57     1250.77    114.54 o 
   4   5  13      451.42      608.07     97.02 o 
   5   5  13       32.52       50.03    177.27 o 
  -8   6  13       83.43      128.28    106.60 o 
  -7   6  13       23.48      -36.58     86.61 o 
  -6   6  13       82.10      -32.04     77.18 o 
  -5   6  13      656.81      662.70     76.87 o 
  -4   6  13       48.73      134.94    105.51 o 
  -3   6  13       73.33      104.36     50.58 o 
  -2   6  13      800.25      827.36     64.87 o 
  -1   6  13      507.91      560.26     56.27 o 
   0   6  13      300.29      200.36     67.25 o 
   1   6  13       39.87       24.03     71.95 o 
   2   6  13      247.68      277.97     88.54 o 
   3   6  13        0.08      -83.29    107.75 o 
   4   6  13       12.85      -39.33     72.94 o 
   5   6  13        2.79       60.46     90.93 o 
  -8   7  13       20.11      -49.37    105.97 o 
  -7   7  13       74.46       52.59     99.84 o 
  -6   7  13     1042.41     1131.05    131.94 o 
  -5   7  13      409.70      319.65     84.48 o 
  -4   7  13       82.84      154.67     74.79 o 
  -3   7  13      515.03      530.06    104.79 o 
  -2   7  13      720.22      728.82     66.65 o 
  -1   7  13     1222.32     1154.54     98.30 o 
   0   7  13      733.20      970.18     96.38 o 
   1   7  13       78.56       91.99     76.70 o 
   2   7  13      334.75      466.48     99.55 o 
   3   7  13      502.26      664.45    214.21 o 
   4   7  13       54.15       -4.91     79.51 o 
  -7   8  13       84.62       62.87    108.85 o 
  -6   8  13      220.05      475.26    147.72 o 
  -5   8  13        1.32       85.67     83.00 o 
  -4   8  13      206.47      290.29    174.98 o 
  -3   8  13     1155.61     1119.11     93.96 o 
  -2   8  13      990.41     1020.44     86.22 o 
  -1   8  13      684.11      761.61     85.48 o 
   0   8  13       71.57      249.91    134.70 o 
   1   8  13       40.42       33.66     75.27 o 
   2   8  13     1035.84     1344.10    152.85 o 
   3   8  13       61.04       45.74     96.97 o 
   4   8  13      298.62      391.01    120.32 o 
  -7   9  13      112.27      158.27    149.45 o 
  -6   9  13      449.22      567.91    137.75 o 
  -5   9  13        2.58      -62.10     86.76 o 
  -4   9  13     1146.80     1202.53    131.38 o 
  -3   9  13     2032.99     1846.28    174.41 o 
  -2   9  13      216.51      323.62     59.21 o 
  -1   9  13     1682.54     1610.05    221.22 o 
   0   9  13      441.48      571.90    103.88 o 
   1   9  13      146.66       68.16     90.47 o 
   2   9  13      690.85      743.07    154.05 o 
   3   9  13       17.48      118.57    105.95 o 
   4   9  13       62.17      104.43    112.39 o 
  -6  10  13        3.86        6.79    102.32 o 
  -5  10  13        1.04      -65.26     86.29 o 
  -4  10  13       95.77       34.00     82.09 o 
  -3  10  13       87.32       21.97     66.50 o 
  -2  10  13      133.83       96.33     55.10 o 
  -1  10  13     1167.36     1439.79    250.40 o 
   0  10  13      993.92     1143.09    178.04 o 
   1  10  13      170.56       93.28     90.86 o 
   2  10  13     1140.45     1387.84    165.44 o 
   3  10  13      327.69      324.54    116.60 o 
  -6  11  13      453.02      690.20    134.54 o 
  -5  11  13       46.80       31.51    143.39 o 
  -4  11  13      578.62      462.45    105.03 o 
  -3  11  13      371.85      281.14     83.58 o 
  -2  11  13        2.44       10.54     96.56 o 
  -1  11  13      795.05      762.65    124.11 o 
   0  11  13      217.29      346.82    212.37 o 
   1  11  13      103.84      105.62    109.35 o 
   2  11  13      276.90      288.25    112.24 o 
  -5  12  13        9.90     -115.27     96.70 o 
  -4  12  13      189.47      149.06    104.77 o 
  -3  12  13      236.75      280.85     99.66 o 
  -2  12  13       95.75     -112.93    140.22 o 
  -1  12  13      332.26      416.00    171.24 o 
   0  12  13        0.35       -9.59     96.30 o 
   1  12  13      514.59      400.34    179.00 o 
   2  12  13      128.32       81.55    104.95 o 
  -4  13  13       43.46      -63.20     99.14 o 
  -3  13  13       89.24      131.29    101.78 o 
  -2  13  13        9.38      246.87    170.89 o 
  -1  13  13       39.74      -95.34    156.65 o 
   0  13  13       83.95       16.15    164.82 o 
   1  13  13        0.03       44.29    107.00 o 
  -2  14  13      275.55      259.59    193.31 o 
  -8   0  14       37.72       -4.64    132.74 o 
  -7   0  14       92.74      -34.21    113.99 o 
  -6   0  14        1.02       72.14    113.89 o 
  -5   0  14       44.44      -15.73     96.31 o 
  -4   0  14      110.74       51.00     91.22 o 
  -3   0  14       87.76      172.80     99.73 o 
  -2   0  14      423.84      825.23    140.66 o 
  -1   0  14      482.04      447.62    116.63 o 
   0   0  14      637.13      996.11    155.97 o 
   1   0  14      470.95      419.96    120.04 o 
   2   0  14       79.71      113.45     75.83 o 
   3   0  14     1559.68     1722.05    162.21 o 
   4   0  14       53.17      -55.92    150.47 o 
   5   0  14      209.73      247.06    142.52 o 
  -8   1  14      387.17      561.85    118.48 o 
  -7   1  14       62.76       -6.71     83.76 o 
  -6   1  14     1034.31     1048.53    120.17 o 
  -5   1  14     1388.40     1301.64    129.12 o 
  -4   1  14        4.37      -11.12     67.15 o 
  -3   1  14     3451.91     2947.04    206.23 o 
  -2   1  14     3427.57     3549.54    238.03 o 
  -1   1  14     1009.72      781.30     99.06 o 
   0   1  14     5468.94     5558.80    373.92 o 
   1   1  14      218.72      301.20     80.00 o 
   2   1  14      715.41      784.19     74.86 o 
   3   1  14      649.78      673.48     77.23 o 
   4   1  14        3.23       -7.38     59.55 o 
   5   1  14       65.91       40.32     79.74 o 
  -8   2  14        5.26       60.09    153.30 o 
  -7   2  14        5.57     -117.08     78.05 o 
  -6   2  14       13.43       63.06     79.34 o 
  -5   2  14        8.38      -99.31     66.21 o 
  -4   2  14      372.07      275.56     79.06 o 
  -3   2  14      269.01      232.48     75.48 o 
  -2   2  14       29.26       43.68     67.54 o 
  -1   2  14      686.54      822.52    206.30 o 
   0   2  14     1355.20     1543.78    206.50 o 
   1   2  14      306.61      477.38     69.14 o 
   2   2  14     1015.18     1150.09    105.59 o 
   3   2  14      343.10      456.11     68.10 o 
   4   2  14       12.81      -75.71     64.83 o 
   5   2  14      309.06      280.13     91.77 o 
  -8   3  14      265.68      235.94    167.96 o 
  -7   3  14        0.16     -133.88    111.16 o 
  -6   3  14      240.85       41.31     81.62 o 
  -5   3  14      553.12      478.84     92.81 o 
  -4   3  14       97.41       14.48     80.07 o 
  -3   3  14      745.66      918.99    122.06 o 
  -2   3  14      110.99       73.73     68.55 o 
  -1   3  14        2.38        0.83     66.47 o 
   0   3  14      238.80      278.51     78.12 o 
   1   3  14      352.52      416.98     69.65 o 
   2   3  14      175.01       81.58     64.94 o 
   3   3  14      106.30       92.74     65.73 o 
   4   3  14       56.91       88.51     76.15 o 
   5   3  14       47.95       85.26    107.18 o 
  -8   4  14       22.90      -28.48    158.67 o 
  -7   4  14      260.77       -9.52    146.17 o 
  -6   4  14      119.29      -66.45     75.25 o 
  -5   4  14      153.47      119.51     79.30 o 
  -4   4  14      229.90      234.57    112.31 o 
  -3   4  14      609.95      622.13     93.72 o 
  -2   4  14      622.42      531.89     88.45 o 
  -1   4  14     1508.05     1645.53    142.62 o 
   0   4  14      104.05      185.66     57.66 o 
   1   4  14     1457.41     1199.43    122.92 o 
   2   4  14      652.79      731.16     91.15 o 
   3   4  14        2.12     -127.24     84.83 o 
   4   4  14       82.79       39.89     98.76 o 
   5   4  14      113.44      142.41    152.71 o 
  -8   5  14       24.84       64.29    102.44 o 
  -7   5  14       19.73      -21.67     92.45 o 
  -6   5  14        6.83      120.20    138.48 o 
  -5   5  14      155.37      203.67     84.32 o 
  -4   5  14      123.39      165.56    100.77 o 
  -3   5  14       20.73       23.61     67.87 o 
  -2   5  14       16.50      -47.94     45.48 o 
  -1   5  14      337.55      393.07     84.60 o 
   0   5  14      352.54      411.41    116.41 o 
   1   5  14      189.72      175.80     64.78 o 
   2   5  14      119.31      122.58     90.87 o 
   3   5  14       10.09      106.65     92.89 o 
   4   5  14      171.90      282.36    118.37 o 
  -8   6  14       29.65      145.12    103.82 o 
  -7   6  14      476.46      598.51    246.37 o 
  -6   6  14      216.23      253.93     92.48 o 
  -5   6  14      207.79      260.27     66.56 o 
  -4   6  14     1674.18     1413.62    106.40 o 
  -3   6  14      196.01      121.90     55.84 o 
  -2   6  14     2248.61     2376.64    142.37 o 
  -1   6  14      744.56      752.15    104.88 o 
   0   6  14       92.70      113.04     96.91 o 
   1   6  14     1004.21     1172.18    127.91 o 
   2   6  14      365.54      488.31    104.95 o 
   3   6  14      327.87      265.03    266.03 o 
   4   6  14      380.81      368.83    121.35 o 
  -7   7  14        0.67      133.48    185.70 o 
  -6   7  14       70.89      -17.95     87.43 o 
  -5   7  14       32.90      -46.07     75.72 o 
  -4   7  14       27.51        4.69     57.07 o 
  -3   7  14      233.76      323.39     63.49 o 
  -2   7  14        8.93       -3.92     51.72 o 
  -1   7  14       24.72       12.31     59.49 o 
   0   7  14       78.74      188.24     68.72 o 
   1   7  14      334.16      209.42     88.11 o 
   2   7  14      605.93      753.10    165.26 o 
   3   7  14        1.14      -36.44     90.01 o 
   4   7  14      175.79      358.40    125.36 o 
  -7   8  14       32.71        5.72    101.43 o 
  -6   8  14      173.51       59.30     96.71 o 
  -5   8  14      127.80       60.10     86.22 o 
  -4   8  14      613.57      640.32    159.28 o 
  -3   8  14      172.89       98.84     60.45 o 
  -2   8  14      498.25      296.45     68.04 o 
  -1   8  14      354.56      281.47     73.99 o 
   0   8  14      387.21      418.58     95.87 o 
   1   8  14      684.77      666.96    113.37 o 
   2   8  14      104.00      214.30    172.46 o 
   3   8  14      308.72      647.93    131.13 o 
  -7   9  14       87.13      -27.68    102.72 o 
  -6   9  14      135.16      120.25     99.18 o 
  -5   9  14       54.49       95.17     91.05 o 
  -4   9  14        1.97       90.42     81.36 o 
  -3   9  14      260.74      254.04    102.05 o 
  -2   9  14      124.17       69.76     53.38 o 
  -1   9  14      703.39      580.92    102.87 o 
   0   9  14        8.67      -71.01     81.04 o 
   1   9  14       81.84       56.58    109.29 o 
   2   9  14        2.20      -18.19     93.46 o 
   3   9  14      169.82      457.47    127.03 o 
  -6  10  14       44.61      110.44    147.21 o 
  -5  10  14       17.42     -128.39     89.71 o 
  -4  10  14        8.14       41.96    141.81 o 
  -3  10  14       21.70      -58.43     80.33 o 
  -2  10  14        2.14       55.12    131.72 o 
  -1  10  14       82.85      215.84     94.36 o 
   0  10  14      236.01      465.33    209.72 o 
   1  10  14        0.07        4.69     91.22 o 
   2  10  14      184.11       98.21    108.39 o 
  -5  11  14       24.07       77.65    133.46 o 
  -4  11  14       41.83       44.88     94.11 o 
  -3  11  14      320.88      235.88     94.03 o 
  -2  11  14        7.27     -104.77    125.95 o 
  -1  11  14      136.39       98.69     94.58 o 
   0  11  14       72.60       95.74     94.56 o 
   1  11  14       39.39      208.30    104.71 o 
   2  11  14      101.30      237.46    112.29 o 
  -4  12  14      578.95      512.21    114.42 o 
  -3  12  14      313.82      471.48    143.56 o 
  -2  12  14      376.20      575.40    186.56 o 
  -1  12  14      226.15      373.58    168.29 o 
   0  12  14        0.75       -8.62     98.75 o 
   1  12  14      171.64      352.38    122.28 o 
  -3  13  14        1.33     -140.32     93.55 o 
  -2  13  14       16.92      115.88    173.97 o 
  -1  13  14      566.33      689.77    209.64 o 
  -8   1  15        0.21     -137.22     94.94 o 
  -7   1  15      109.54       -8.29     92.47 o 
  -6   1  15      126.51      143.36     85.57 o 
  -5   1  15       82.47      150.74     76.99 o 
  -4   1  15      100.48       34.91    109.10 o 
  -3   1  15       11.38      -32.69    125.26 o 
  -2   1  15      351.76      385.46     86.85 o 
  -1   1  15     1035.20      981.54    123.05 o 
   0   1  15        2.34       37.79     65.66 o 
   1   1  15      286.23      420.05     93.16 o 
   2   1  15      160.44      342.23    100.18 o 
   3   1  15      360.93      358.63     83.33 o 
   4   1  15        1.95       14.01     84.23 o 
  -8   2  15      260.04      386.00    173.14 o 
  -7   2  15        4.80       29.36     91.11 o 
  -6   2  15      785.64      719.92    155.90 o 
  -5   2  15      452.54      566.48     98.36 o 
  -4   2  15      660.80      617.95    162.19 o 
  -3   2  15     1676.68     1509.14    141.97 o 
  -2   2  15      151.55      119.17     73.83 o 
  -1   2  15     2120.56     2461.06    188.84 o 
   0   2  15      288.17      559.06    133.17 o 
   1   2  15       21.40       51.42     94.91 o 
   2   2  15      794.56      907.76     99.10 o 
   3   2  15       29.06       25.90     68.98 o 
   4   2  15      389.48      377.79     97.43 o 
  -8   3  15        0.16     -216.47    144.31 o 
  -7   3  15      273.53      191.81    100.03 o 
  -6   3  15        2.70       -7.83     80.28 o 
  -5   3  15       14.97      159.31     81.15 o 
  -4   3  15      429.13      415.44     87.69 o 
  -3   3  15       29.27      -65.43     71.03 o 
  -2   3  15      517.33      393.95     87.97 o 
  -1   3  15      313.01      432.47     89.54 o 
   0   3  15      352.87      434.76     91.70 o 
   1   3  15      204.41      226.54     89.42 o 
   2   3  15      356.26      580.58     87.96 o 
   3   3  15      408.67      464.02    109.84 o 
   4   3  15        3.51        7.38    130.40 o 
  -8   4  15       33.14      226.62    172.00 o 
  -7   4  15       81.25     -138.74    149.06 o 
  -6   4  15      839.50      837.98    139.55 o 
  -5   4  15       88.07        2.01    101.21 o 
  -4   4  15      877.81      949.57    116.47 o 
  -3   4  15     1248.15     1216.86    123.97 o 
  -2   4  15       92.85      226.92     79.26 o 
  -1   4  15     1103.03      959.30    115.52 o 
   0   4  15     2500.97     2573.28    630.00 o 
   1   4  15      829.12      944.74    122.12 o 
   2   4  15     1301.49     1301.69    316.59 o 
   3   4  15       28.11      115.08     95.07 o 
   4   4  15      172.81      174.19    113.13 o 
  -8   5  15       42.84     -146.73     97.82 o 
  -7   5  15       11.60      176.22     97.88 o 
  -6   5  15       73.82       92.75     91.71 o 
  -5   5  15       58.51     -109.54     73.03 o 
  -4   5  15       24.28      141.90     79.07 o 
  -3   5  15       32.24      -40.96     71.33 o 
  -2   5  15        6.63       20.71     47.95 o 
  -1   5  15       41.32      -24.72     71.69 o 
   0   5  15      247.35      259.15     87.56 o 
   1   5  15       11.47       32.31     61.82 o 
   2   5  15      177.90      311.45     97.82 o 
   3   5  15      155.17      256.39    105.21 o 
   4   5  15      106.02       60.78    108.87 o 
  -7   6  15        6.58        8.84     96.97 o 
  -6   6  15      161.25      233.75     97.94 o 
  -5   6  15      219.69      247.35     69.95 o 
  -4   6  15      580.70      524.30     74.35 o 
  -3   6  15      234.80      296.96     62.85 o 
  -2   6  15       28.05        4.99     52.31 o 
  -1   6  15      751.23      730.41    143.63 o 
   0   6  15      617.25      616.07    108.86 o 
   1   6  15        0.60      -27.73     75.41 o 
   2   6  15      184.17       86.93     87.53 o 
   3   6  15       47.47       47.75     96.94 o 
   4   6  15        4.69       87.69    110.64 o 
  -7   7  15       15.47       38.96    103.55 o 
  -6   7  15       39.67      -11.41     87.04 o 
  -5   7  15      646.70      736.11    112.25 o 
  -4   7  15      369.91      469.04     81.56 o 
  -3   7  15       49.86       11.73     90.22 o 
  -2   7  15      662.74      889.07    316.78 o 
  -1   7  15      845.50      866.17    116.79 o 
   0   7  15      141.38       62.34    118.04 o 
   1   7  15     1054.64     1006.70    176.58 o 
   2   7  15       95.63       60.74     88.03 o 
   3   7  15       62.84      127.66    104.60 o 
  -7   8  15       83.67       73.33    102.92 o 
  -6   8  15        1.92     -129.30     86.20 o 
  -5   8  15      151.69       22.76    158.07 o 
  -4   8  15        1.42       49.15     64.68 o 
  -3   8  15      178.35      104.65     62.21 o 
  -2   8  15        7.21      124.25    120.35 o 
  -1   8  15       79.38      -45.26    100.73 o 
   0   8  15        8.00      159.06     84.86 o 
   1   8  15       20.35      119.75     94.16 o 
   2   8  15        0.26      142.27    100.35 o 
   3   8  15       35.66      161.98    108.42 o 
  -6   9  15       50.94       83.98    125.35 o 
  -5   9  15      495.78      505.57    111.40 o 
  -4   9  15     1299.59     1185.81    186.11 o 
  -3   9  15      206.25      402.83    109.78 o 
  -2   9  15     1513.85     1496.81    152.68 o 
  -1   9  15      294.91      266.79    131.33 o 
   0   9  15      621.83      658.40    118.39 o 
   1   9  15     1354.39     1585.65    169.44 o 
   2   9  15        6.25     -101.83     94.47 o 
  -6  10  15        1.41      -16.84    107.31 o 
  -5  10  15       22.48       47.93     99.18 o 
  -4  10  15      183.77      -53.54    135.06 o 
  -3  10  15      168.95       78.70     89.65 o 
  -2  10  15        0.07      290.19    132.23 o 
  -1  10  15       17.85       82.98     90.97 o 
   0  10  15       17.11      108.74     95.37 o 
   1  10  15       68.63      154.18    100.62 o 
   2  10  15       41.51       40.83    105.87 o 
  -5  11  15      277.02      350.72    114.34 o 
  -4  11  15       13.03       23.25    160.99 o 
  -3  11  15       98.21       44.70    117.07 o 
  -1  11  15      252.39      379.72    105.51 o 
   0  11  15      426.85      206.56    159.72 o 
   1  11  15      338.38      376.22    116.78 o 
  -4  12  15        2.78      -65.60     95.36 o 
  -3  12  15       92.76     -123.61    109.15 o 
  -1  12  15       50.86      137.74    158.01 o 
   0  12  15      130.60       95.69    107.48 o 
  -8   0  16        0.17     -137.57    137.03 o 
  -7   0  16      355.23       44.01    136.90 o 
  -6   0  16      447.39      376.03    141.68 o 
  -5   0  16       89.86        5.19    115.31 o 
  -4   0  16      821.05     1140.95    182.25 o 
  -3   0  16      118.66      127.82    116.44 o 
  -2   0  16        8.06       86.14    112.35 o 
  -1   0  16     1283.84     1286.61    187.79 o 
   0   0  16      171.47      101.35    104.44 o 
   1   0  16        5.42      138.49    122.07 o 
   2   0  16        5.25      176.35    134.69 o 
   3   0  16      120.47      151.27    145.66 o 
   4   0  16       32.35      220.33    159.46 o 
  -8   1  16       34.51     -141.31     94.20 o 
  -7   1  16      216.75       87.26     98.35 o 
  -6   1  16      504.44      556.59    131.40 o 
  -5   1  16       87.64       -6.80     82.95 o 
  -4   1  16     1399.96     1141.70    195.57 o 
  -3   1  16      623.86      599.43    123.76 o 
  -2   1  16     1890.53     1637.26    151.67 o 
  -1   1  16     1600.01     1608.15    255.04 o 
   0   1  16        3.50       26.08    101.09 o 
   1   1  16      676.48      800.00    222.90 o 
   2   1  16     1469.13     1562.57    424.00 o 
   3   1  16       38.96      -12.94    144.12 o 
   4   1  16      469.53      805.84    213.66 o 
  -8   2  16        0.10      -30.82    105.85 o 
  -7   2  16       15.09      -92.21    123.37 o 
  -6   2  16       99.90      -57.14     85.31 o 
  -5   2  16        5.27     -113.77     75.85 o 
  -4   2  16      152.62       96.30     83.41 o 
  -3   2  16       18.95       22.49     77.41 o 
  -2   2  16        5.34      -50.99     73.56 o 
  -1   2  16     1493.80     1461.43    141.76 o 
   0   2  16       27.38      106.84     80.41 o 
   1   2  16       11.38      158.21     85.98 o 
   2   2  16       53.46      170.92     96.89 o 
   3   2  16       57.39      148.91    145.10 o 
   4   2  16       12.07     -135.86     93.76 o 
  -8   3  16       37.95     -129.62    145.97 o 
  -7   3  16       46.87      -48.28     92.55 o 
  -6   3  16       91.82       -3.15    183.53 o 
  -5   3  16      133.91      135.31     85.81 o 
  -4   3  16      464.71      546.48    111.52 o 
  -3   3  16      103.87       96.29     78.64 o 
  -2   3  16        8.76      116.92     77.93 o 
  -1   3  16     1663.07     1761.38    220.76 o 
   0   3  16       95.10      131.32     84.65 o 
   1   3  16      786.01      613.02    110.78 o 
   2   3  16      247.51      489.40    113.99 o 
   3   3  16       10.02      119.42     99.31 o 
   4   3  16      143.58      245.31    112.37 o 
  -8   4  16       10.28      -51.15    165.42 o 
  -7   4  16        8.75       19.41    155.61 o 
  -6   4  16      179.05      130.93    121.48 o 
  -5   4  16      202.03       12.98    185.31 o 
  -4   4  16        8.66      -14.32    140.50 o 
  -3   4  16      462.83      507.87    154.33 o 
  -2   4  16      106.99       21.64     77.43 o 
  -1   4  16       76.44      -49.80     75.11 o 
   0   4  16      689.21      776.31    113.82 o 
   1   4  16      199.99      385.90    130.85 o 
   2   4  16        7.54       72.50    132.15 o 
   3   4  16      177.88       46.46    100.37 o 
  -7   5  16       42.95      -53.79     96.18 o 
  -6   5  16      326.84      107.89     97.18 o 
  -5   5  16      199.33      211.19     91.05 o 
  -4   5  16       12.53       45.58     81.73 o 
  -3   5  16      300.57      307.06     90.64 o 
  -2   5  16      245.07      143.02     88.13 o 
  -1   5  16      195.44      126.38     91.36 o 
   0   5  16       97.32       23.12     85.13 o 
   1   5  16       52.69      -20.53    146.95 o 
   2   5  16      180.53      101.65     91.56 o 
   3   5  16        0.15       93.99    101.17 o 
  -7   6  16      217.35       49.59    104.03 o 
  -6   6  16        1.76      -28.71    185.04 o 
  -5   6  16      413.10      457.89     80.97 o 
  -4   6  16      207.61      198.99     66.31 o 
  -3   6  16      898.34     1048.40    108.96 o 
  -2   6  16      843.65      821.54    115.18 o 
  -1   6  16       20.37       -5.76     81.57 o 
   0   6  16     1011.74     1101.64    138.81 o 
   1   6  16      341.97      428.41    146.10 o 
   2   6  16      483.06      307.50    234.71 o 
   3   6  16      725.51      889.92    147.80 o 
  -7   7  16        0.78      -99.50     97.68 o 
  -6   7  16      111.90      123.60    157.83 o 
  -5   7  16        3.30     -114.01     76.01 o 
  -4   7  16       40.38       -8.38     61.03 o 
  -3   7  16      329.34      286.96     69.38 o 
  -2   7  16        0.50       75.16    108.35 o 
  -1   7  16      389.53      467.51    107.02 o 
   0   7  16      157.24      -16.19    122.78 o 
   1   7  16      107.72       49.40    130.53 o 
   2   7  16       89.21       12.30    156.10 o 
   3   7  16      101.14      165.84    114.66 o 
  -6   8  16       29.24       84.44     98.96 o 
  -5   8  16      290.64       26.93     91.93 o 
  -4   8  16        3.61       57.21     66.38 o 
  -3   8  16      226.38       97.58     65.90 o 
  -2   8  16      287.51       98.81     88.72 o 
  -1   8  16      123.01       77.63    119.94 o 
   0   8  16      445.14      436.05    151.89 o 
   1   8  16        0.89       22.69     91.41 o 
   2   8  16      170.65      198.31    111.85 o 
  -6   9  16       66.86       25.90    101.75 o 
  -5   9  16      130.17       98.01    101.30 o 
  -4   9  16      345.26      235.11    101.97 o 
  -3   9  16       39.35      105.39     70.74 o 
  -2   9  16      132.12       62.66     97.34 o 
  -1   9  16       98.87      224.96    134.54 o 
   0   9  16        0.02     -111.97    124.53 o 
   1   9  16      125.81       76.34    102.31 o 
   2   9  16        9.07       95.73    107.40 o 
  -5  10  16       97.34      -30.26    110.31 o 
  -4  10  16       27.53      194.50    121.24 o 
  -3  10  16        0.00      -20.71    150.90 o 
  -2  10  16       27.51      264.99    143.06 o 
  -1  10  16      127.84       34.91    126.67 o 
   0  10  16       23.75      302.13    151.57 o 
   1  10  16        3.79      -42.85     95.74 o 
  -4  11  16        7.96     -116.08    138.47 o 
  -1  11  16       26.83      -75.22    126.49 o 
   0  11  16        5.27      270.72    159.12 o 
  -8   1  17        0.47     -155.94    103.96 o 
  -7   1  17       64.79       16.36     99.92 o 
  -6   1  17       13.21      -93.32     91.72 o 
  -5   1  17      162.66       63.57     88.03 o 
  -4   1  17      148.12      149.05     90.26 o 
  -3   1  17      404.81      234.52    149.16 o 
  -2   1  17      488.64      580.73    103.58 o 
  -1   1  17       10.18       66.24     80.15 o 
   0   1  17      313.50      195.90     89.67 o 
   1   1  17        2.50      -11.32     90.38 o 
   2   1  17       25.99       93.59     95.01 o 
   3   1  17      157.59      193.00    104.94 o 
  -7   2  17       44.17     -146.20     97.46 o 
  -6   2  17      180.93      260.74    102.29 o 
  -5   2  17        9.85      -53.61     95.72 o 
  -4   2  17     1213.78     1243.11    138.85 o 
  -3   2  17       89.83      247.86     90.39 o 
  -2   2  17     1175.62     1228.00    135.03 o 
  -1   2  17      392.30      427.93     98.44 o 
   0   2  17       10.47      -58.35     78.44 o 
   1   2  17      774.08      920.01    132.96 o 
   2   2  17      118.74       39.10     99.86 o 
   3   2  17       18.74       98.25    152.73 o 
  -7   3  17      116.80       91.21    106.45 o 
  -6   3  17       26.81       64.72    110.69 o 
  -5   3  17      444.07      514.05    125.04 o 
  -4   3  17      170.70      126.01     86.27 o 
  -3   3  17      193.62       24.55     83.76 o 
  -2   3  17      973.90      953.95    122.96 o 
  -1   3  17      138.28       61.23     82.59 o 
   0   3  17      225.98      253.85     95.94 o 
   1   3  17       21.33      147.85     94.14 o 
   2   3  17       23.77      278.65    108.11 o 
   3   3  17       90.55      377.60    179.33 o 
  -7   4  17      182.08      295.38    183.39 o 
  -6   4  17        8.52     -131.63     87.76 o 
  -5   4  17       60.80       98.29    120.55 o 
  -4   4  17      393.72      497.25    108.65 o 
  -3   4  17        5.99      -44.94    100.41 o 
  -2   4  17      843.14      873.46    183.44 o 
  -1   4  17     1028.58     1145.47    135.34 o 
   0   4  17       31.97       65.39     84.77 o 
   1   4  17     1266.83     1270.96    225.20 o 
   2   4  17      148.42      374.12    160.99 o 
   3   4  17      515.68      537.98    193.90 o 
  -7   5  17      206.71      147.34    131.61 o 
  -6   5  17       15.94      -89.51     93.35 o 
  -5   5  17      168.09       85.75     92.79 o 
  -4   5  17       76.84      109.39     92.17 o 
  -3   5  17       62.71      -53.69     90.69 o 
  -2   5  17      127.49      107.75     89.69 o 
  -1   5  17       72.97      200.05     96.40 o 
   0   5  17       73.76      -38.29     88.72 o 
   1   5  17        1.87       31.45    128.43 o 
   2   5  17       12.07      -69.75    135.94 o 
   3   5  17        0.00      140.83    152.10 o 
  -7   6  17        0.82        1.53    100.68 o 
  -6   6  17        0.32      -72.49     87.47 o 
  -5   6  17      212.86      221.34     97.79 o 
  -4   6  17      125.87       98.10     67.59 o 
  -3   6  17       13.40      -23.43     62.08 o 
  -2   6  17      227.48      131.62     92.24 o 
  -1   6  17        2.74      128.40    130.45 o 
   0   6  17      454.52      468.97    113.56 o 
   1   6  17      299.49      367.05    160.67 o 
   2   6  17        0.16      107.48    139.44 o 
  -6   7  17       37.28     -117.18     95.08 o 
  -5   7  17       55.11      -86.43    116.47 o 
  -4   7  17      203.93      188.50    103.11 o 
  -3   7  17       50.47      123.30    108.32 o 
  -2   7  17       25.89      121.40     90.58 o 
  -1   7  17       12.45       19.17     93.45 o 
   0   7  17      494.50      549.18    163.76 o 
   1   7  17       84.38       23.18    142.24 o 
   2   7  17      276.91      -23.84    133.49 o 
  -6   8  17      135.60       16.55    103.73 o 
  -5   8  17      166.34       58.61     93.12 o 
  -4   8  17        1.72      153.86     70.74 o 
  -3   8  17     1023.23     1048.97    135.87 o 
  -2   8  17      197.00      279.82    105.55 o 
  -1   8  17       81.87      -93.52    114.90 o 
   0   8  17      138.32      130.77    144.69 o 
   1   8  17        1.39      118.81    146.79 o 
  -5   9  17       61.73     -138.06     92.04 o 
  -4   9  17       40.57       70.31     99.62 o 
  -3   9  17      463.23      569.92    118.01 o 
  -2   9  17       57.20      188.97    135.14 o 
  -1   9  17      394.83      350.93    151.73 o 
   0   9  17      639.97      645.93    181.25 o 
   1   9  17        5.76      229.08    153.16 o 
  -4  10  17      195.66       89.04     97.98 o 
  -3  10  17       65.75      -60.72    152.22 o 
  -2  10  17        0.44     -155.08    120.21 o 
  -1  10  17       74.32      143.53    143.51 o 
   0  10  17       24.50      176.21    148.26 o 
  -7   0  18      112.20       78.42    154.83 o 
  -6   0  18      116.35       63.65    150.80 o 
  -5   0  18      865.02      883.03    191.98 o 
  -4   0  18      129.45      104.23    128.80 o 
  -3   0  18     3286.32     2603.63    298.89 o 
  -2   0  18     1164.44     1510.91    217.19 o 
  -1   0  18      137.76       10.58    122.37 o 
   0   0  18      311.05      109.64    131.03 o 
   1   0  18        5.72      -88.42    129.51 o 
   2   0  18      192.59      398.43    172.41 o 
   3   0  18      180.21       85.14    159.85 o 
  -7   1  18       28.85     -101.39    103.35 o 
  -6   1  18        0.05       -4.67    107.58 o 
  -5   1  18      226.70       46.80     97.10 o 
  -4   1  18      215.11      153.54     91.56 o 
  -3   1  18      232.06      147.76     93.99 o 
  -2   1  18      296.97      297.82    190.69 o 
  -1   1  18       66.28      154.00     89.93 o 
   0   1  18      904.68      930.03    271.91 o 
   1   1  18      479.48     1134.83    262.65 o 
   2   1  18      116.84      166.80    107.69 o 
   3   1  18      271.03      346.24    125.40 o 
  -7   2  18       96.33       37.73    107.96 o 
  -6   2  18       83.32       32.60    100.62 o 
  -5   2  18      367.74      163.90    101.68 o 
  -4   2  18      133.21      -50.35     97.06 o 
  -3   2  18       52.76       52.75     92.13 o 
  -2   2  18      304.11      324.69    101.91 o 
  -1   2  18       19.32       20.73    110.64 o 
   0   2  18      266.80      284.63    100.11 o 
   1   2  18      124.17      209.80    103.38 o 
   2   2  18       13.76      102.17    119.16 o 
  -7   3  18       25.41      -22.49    105.33 o 
  -6   3  18       48.96      -58.65    108.06 o 
  -5   3  18        8.30      -41.14    163.69 o 
  -4   3  18      186.78      172.64    152.59 o 
  -3   3  18       91.81      -33.18     89.18 o 
  -2   3  18      391.96      458.18    106.44 o 
  -1   3  18      117.99       -8.71     98.27 o 
   0   3  18      220.79      220.41    100.38 o 
   1   3  18       12.41      -30.01     91.98 o 
   2   3  18       14.50      303.37    161.90 o 
  -7   4  18        3.01      -93.54    106.54 o 
  -6   4  18        2.84      -88.96    172.92 o 
  -5   4  18        6.59      -60.07     92.07 o 
  -4   4  18        7.08      -70.23     86.31 o 
  -3   4  18       32.47      -32.78     88.22 o 
  -2   4  18       36.09      -90.32     87.00 o 
  -1   4  18      108.45      104.39    122.59 o 
   0   4  18        7.70       16.10     91.15 o 
   1   4  18       66.64      119.29    182.85 o 
   2   4  18      157.95      390.54    168.69 o 
  -6   5  18      198.63       69.22    104.75 o 
  -5   5  18        0.13      -32.02     90.93 o 
  -4   5  18      404.24      374.64    104.77 o 
  -3   5  18      289.52      246.72    222.16 o 
  -2   5  18      175.85      270.96    121.93 o 
  -1   5  18      345.16      504.38    113.77 o 
   0   5  18        5.85      -76.36     87.70 o 
   1   5  18      174.40      453.94    165.91 o 
   2   5  18       46.60      420.86    178.27 o 
  -6   6  18       80.44     -101.29     92.90 o 
  -5   6  18        1.86       30.19     71.14 o 
  -4   6  18       30.16        2.37     70.93 o 
  -3   6  18      317.18      370.11    109.33 o 
  -2   6  18       28.68       63.76     92.42 o 
  -1   6  18      497.78      639.94    123.56 o 
   0   6  18      251.35      305.71    161.69 o 
   1   6  18       48.22      -22.07    136.28 o 
  -6   7  18       67.22       59.92    104.06 o 
  -5   7  18        4.78      -58.95    149.44 o 
  -4   7  18      334.23      234.13     75.16 o 
  -3   7  18        0.85      -58.79     90.90 o 
  -2   7  18      391.97      626.35    121.65 o 
  -1   7  18      429.03      420.68    295.50 o 
   0   7  18       48.66       62.55    140.39 o 
   1   7  18      268.73      179.47    152.82 o 
  -5   8  18       39.66       67.06     97.07 o 
  -4   8  18       14.03      107.05     73.26 o 
  -3   8  18       91.67      137.99    100.79 o 
  -2   8  18        1.95      111.71    138.95 o 
  -1   8  18      131.13      115.32    145.82 o 
   0   8  18        7.48       32.89    143.33 o 
  -4   9  18       54.73      166.79    102.32 o 
  -3   9  18        0.56      -54.89    146.41 o 
  -2   9  18       90.93       80.14    139.61 o 
  -1   9  18       27.01      177.83    148.52 o 
   0   9  18       68.10      238.49    156.74 o 
  -7   1  19        8.41     -127.39    102.35 o 
  -6   1  19       42.55       63.53    106.18 o 
  -5   1  19      281.38      144.99    107.37 o 
  -4   1  19       47.55       88.69     96.97 o 
  -3   1  19      127.97      208.05    118.69 o 
  -2   1  19        0.35      -36.03    159.09 o 
  -1   1  19       13.76      105.29     95.59 o 
   0   1  19      251.04      408.35    110.78 o 
   1   1  19       86.41      130.63    144.45 o 
   2   1  19       17.30       79.59    111.37 o 
  -6   2  19       36.55       -6.81    233.97 o 
  -5   2  19       15.74      -86.53    121.14 o 
  -4   2  19       34.06      139.91    100.55 o 
  -3   2  19        1.93      -63.06     90.72 o 
  -2   2  19      119.82      111.07    138.75 o 
  -1   2  19      153.57      225.34     98.81 o 
   0   2  19      152.38      237.80    118.51 o 
   1   2  19      126.84      169.61    113.52 o 
   2   2  19       13.88      256.99    121.77 o 
  -6   3  19      187.62      255.67    112.17 o 
  -5   3  19       84.94      155.48    196.73 o 
  -4   3  19       17.89     -140.48     93.65 o 
  -3   3  19     1231.81     1252.03    149.22 o 
  -2   3  19       64.30      176.24     99.22 o 
  -1   3  19      302.44      245.48    103.71 o 
   0   3  19      583.53      588.34    122.45 o 
   1   3  19        0.42       86.34    106.09 o 
  -6   4  19        0.44      -40.31    103.57 o 
  -5   4  19      163.75       65.78    103.97 o 
  -4   4  19      310.00      285.29    108.21 o 
  -3   4  19      127.67       40.24     94.78 o 
  -2   4  19      277.42      309.05    104.17 o 
  -1   4  19       76.48      127.56    101.80 o 
   0   4  19      490.60      641.07    122.68 o 
   1   4  19      205.86      179.63    161.47 o 
  -6   5  19      293.88      122.65    108.08 o 
  -5   5  19      105.57       36.68    102.86 o 
  -4   5  19       57.53      141.59    152.98 o 
  -3   5  19      231.38      221.77    101.43 o 
  -2   5  19      179.84      227.08    107.93 o 
  -1   5  19      224.87      120.29    103.05 o 
   0   5  19       99.10      183.99    105.27 o 
   1   5  19       43.16      254.75    160.00 o 
  -5   6  19       12.73      143.20     81.38 o 
  -4   6  19       52.42     -140.59     93.73 o 
  -3   6  19      110.94       80.78     99.20 o 
  -2   6  19        5.13       34.11    196.70 o 
  -1   6  19      167.06      247.04    242.19 o 
   0   6  19       36.52      115.79    147.61 o 
  -5   7  19       29.97        1.80     76.33 o 
  -4   7  19       25.36       67.10     76.51 o 
  -3   7  19        6.85       44.83    100.76 o 
  -2   7  19       22.01       25.63    101.41 o 
  -1   7  19        9.96       42.68    144.25 o 
   0   7  19        3.84      255.73    162.90 o 
  -4   8  19      334.48      253.55    115.43 o 
  -3   8  19       57.70       72.74    103.49 o 
  -2   8  19      309.23      212.41    112.45 o 
  -1   8  19      372.35      313.96    168.77 o 
  -6   0  20      716.62      851.00    202.39 o 
  -5   0  20        2.74      -50.15    147.67 o 
  -4   0  20      943.66      914.21    200.71 o 
  -3   0  20      431.71      409.66    160.57 o 
  -2   0  20       91.58      103.85    139.92 o 
  -1   0  20      792.50     1064.18    204.66 o 
   0   0  20      262.84      430.82    174.01 o 
   1   0  20      473.55      349.42    169.67 o 
  -6   1  20        2.15      -93.69    110.89 o 
  -5   1  20       34.82      -47.20    107.56 o 
  -4   1  20        0.91      -62.60     99.55 o 
  -3   1  20        7.17      126.13    102.47 o 
  -2   1  20       56.04      241.44    102.25 o 
  -1   1  20       29.68       88.06    101.27 o 
   0   1  20       67.59      303.76    111.69 o 
   1   1  20       11.86       28.20    166.70 o 
  -6   2  20       61.80      -21.51    110.40 o 
  -5   2  20        7.96      -24.48    169.37 o 
  -4   2  20      246.12      104.55    108.19 o 
  -3   2  20      277.53      459.29    146.80 o 
  -2   2  20        0.64      152.99    140.68 o 
  -1   2  20      301.08      428.43    115.79 o 
   0   2  20      156.13      382.01    120.48 o 
   1   2  20        6.82      154.83    156.23 o 
  -6   3  20       55.00     -156.53    104.35 o 
  -5   3  20       61.90      -51.03    104.92 o 
  -4   3  20        0.63      -56.68    116.13 o 
  -3   3  20        2.47      -56.10    149.01 o 
  -2   3  20       87.58       19.27     96.22 o 
  -1   3  20       44.99      183.17    188.89 o 
   0   3  20        3.38       -8.52    104.15 o 
  -5   4  20        7.98     -139.90    156.30 o 
  -4   4  20       23.17     -143.55     95.70 o 
  -3   4  20       39.94       66.43     99.81 o 
  -2   4  20       45.54      -53.85     95.88 o 
  -1   4  20        8.19      104.13    106.21 o 
   0   4  20        6.27      -35.15    102.75 o 
  -5   5  20      111.39       89.04    173.17 o 
  -4   5  20      105.10      141.25    107.71 o 
  -3   5  20      172.88      108.00    106.72 o 
  -2   5  20      507.37      417.80    223.24 o 
  -1   5  20        6.30      130.43    111.30 o 
   0   5  20      183.60      198.85    142.92 o 
  -4   6  20        8.18      -45.29    103.44 o 
  -3   6  20      238.79       95.54    108.89 o 
  -2   6  20        4.65      -32.60    191.35 o 
  -1   6  20      181.17      352.84    222.31 o 
  -3   7  20       95.95        3.92    106.99 o 
  -2   7  20      226.75      398.35    122.04 o 
  -5   1  21      388.95      308.85    122.12 o 
  -4   1  21       71.38      152.10    212.14 o 
  -3   1  21        2.45      -33.80    125.88 o 
  -2   1  21       10.08       87.97    105.77 o 
  -1   1  21       64.19      140.73    109.05 o 
   0   1  21        7.23      166.66    122.03 o 
  -5   2  21       57.67        1.03    113.08 o 
  -4   2  21      163.58      217.61    117.18 o 
  -3   2  21       44.63       93.78    106.54 o 
  -2   2  21       14.68      156.73    150.78 o 
  -1   2  21       16.64      223.21    116.71 o 
  -4   3  21      213.25      218.88    288.44 o 
  -3   3  21      118.15      247.73    163.73 o 
  -2   3  21       71.60       89.85    106.64 o 
  -1   3  21      294.32      464.22    125.45 o 
  -4   4  21        2.16      140.54    112.41 o 
  -3   4  21       64.05       90.01    206.30 o 
  -2   4  21       79.01       72.51    278.60 o 
  -1   4  21       21.10       53.99    159.96 o 
  -3   5  21       16.36       24.66    140.14 o 
  -2   5  21      261.69      199.07    117.64 o 
  -3   0  22       25.65       39.20    149.45 o 
                                                 
